# Supplementary material for: Linking Terpene Synthases to Sesquiterpene Metabolism in Grapevine Flowers
Source: Front Plant Sci. 2019 Feb 21;10:177. doi: 10.3389/fpls.2019.00177 (PMC6393351; doi:10.3389/fpls.2019.00177)
Supplement: Supplementary file 3 [file Table_3.XLSX]

## Sheet: Table S3
	Supplementary Table 3. Accession IDs of targeted gene models and associated functional proteins are listed along with functional analysis of cultivar variants isolated in this study
		Gene Model	VviTPS01			VviTPS02			VviTPS10			VviTPS27			VviTPS28
	Targeted	VCost.v3 Locus ID	Vitvi18g02441			Vitvi18g02442			Vitvi18g02449			Vitvi19g00388			Vitvi19g00391
		Nearest V1 CRIBI ID	VIT_18s0001g04050			VIT_18s0001g04080			VIT_18s0001g04780			VIT_19s0014g04900			VIT_19s0014g04930
		Known Associated Protein(s)	VvGwGerA (HQ326230.1)			VvPNECar1 (HM807375.1) VvGwECar3 (HM807402.1)			VvGwaBer (HM807376.2)			VvGwECar2 (HM807374.1)			VvGerD (Q6Q3H3)
	Isolated	Cultivar Variant	VvivMATPS01	VvivSBTPS01	VvivSHTPS01	VvivMATPS02	VvivSBTPS02	VvivSHTPS02	VvivMATPS10	VvivSBTPS10	VvivSHTPS10	VvivMATPS27	VvivSBTPS27	VvivSHTPS27	VvivMATPS28	VvivSBTPS28a	VvivSBTPS28b	VvivSHTPS28
		GenBank Acc.	MK100068	MK100069	MK100075	MK100076	MK100070	MK100077	MK100071	MK100078	MK100079	MK100072	MK100080	MK100073	MK100074	MK100081	MK100082	MK100083
		Nucleotide Length	1668	1668	1668	1668	1668	1668	1683	1682	2037	1674	1674	1674	1677	1673	1169	1673
		Full length ORF	YES	YES	YES	NO	YES	YES	YES	NO	NO	YES	YES	YES	YES	NO	NO	NO
						Premature Stop				Premature Stop	Retained Intron					Premature Stop	Pseudogene	Premature Stop
		Derivied Protein Length	556	556	556	n/a	556	556	561	n/a	n/a	558	558	558	559	n/a	n/a	n/a
		Structural Difference to Gene Model	-25 AA	-25 AA	-25 AA	n/a	+27 AA	+27 AA	-1 AA	n/a	n/a	0	0	0	+1 AA	n/a	n/a	n/a
		In vivo functional	Yes	Yes	No	n/a	Yes	No	Yes	n/a	n/a	Yes	No	Yes	Yes	n/a	n/a	n/a
		In vivo products	49.1% α-selinene 20% Germacrene A 15% β-selinene	38.1% α-selinene 23.6% Germacrene A 16.4% β-selinene			100% β-caryophyllene		100% (E)-β-farnesene			64% β-caryophyllene 24% β-selinene		69% β-caryophyllene 23% β-selinene	56% Germacrene D 18% δ-cadinene 14% α-amorphene 12% camphene
		Function different to known?	yes	yes	n/a	n/a	no	n/a	yes	n/a	n/a	no	n/a	no	no	n/a	n/a	n/a
		AA differences to nearest known	97.3% (540/555)	98.74% (548/555)	n/a	n/a	95.86% (532/555)	n/a	91.09% (511/561)	n/a	n/a	1	n/a	99.82% (556/557)	98.38% (548/557)	n/a	n/a	n/a
