# Supplementary material for: Linking Terpene Synthases to Sesquiterpene Metabolism in Grapevine Flowers
Source: Front Plant Sci. 2019 Feb 21;10:177. doi: 10.3389/fpls.2019.00177 (PMC6393351; doi:10.3389/fpls.2019.00177)
Supplement: Supplementary file 4 [file Data_Sheet_1.zip]

Archive with 12 entries (9 files):
- Data Sheet 1/
- Data Sheet 1/Supplementary Data Sheet 1. Cytoscape network file with VviTPS probe remapping.graphml
- __MACOSX/
- __MACOSX/Data Sheet 1/
- __MACOSX/Data Sheet 1/._Supplementary Data Sheet 1. Cytoscape network file with VviTPS probe remapping.graphml
- Data Sheet 1/Instructions for Viewing.txt
- __MACOSX/Data Sheet 1/._Instructions for Viewing.txt
- Data Sheet 1/Supplementary Data Sheet 1. Cytoscape network file with VviTPS probe remapping.pdf
- __MACOSX/Data Sheet 1/._Supplementary Data Sheet 1. Cytoscape network file with VviTPS probe remapping.pdf
- Data Sheet 1/Supplementary Data Sheet 1. Cytoscape network file with VviTPS probe remapping.sif
- __MACOSX/Data Sheet 1/._Supplementary Data Sheet 1. Cytoscape network file with VviTPS probe remapping.sif
- __MACOSX/._Data Sheet 1
