# Supplementary material for: Linking Terpene Synthases to Sesquiterpene Metabolism in Grapevine Flowers
Source: Front Plant Sci. 2019 Feb 21;10:177. doi: 10.3389/fpls.2019.00177 (PMC6393351; doi:10.3389/fpls.2019.00177)
Supplement: Supplementary file 4 [file Data_Sheet_1.zip › Data Sheet 1/Supplementary Data Sheet 1. Cytoscape network file with VviTPS probe remapping.graphml]

<?xml version="1.0" encoding="UTF-8" standalone="no"?>
<graphml>
    <key attr.name="SUID" attr.type="long" for="node" id="SUID"/>
    <key attr.name="shared name" attr.type="string" for="node" id="shared name"/>
    <key attr.name="name" attr.type="string" for="node" id="name"/>
    <key attr.name="selected" attr.type="boolean" for="node" id="selected"/>
    <key attr.name="AverageShortestPathLength" attr.type="double" for="node" id="AverageShortestPathLength"/>
    <key attr.name="BetweennessCentrality" attr.type="double" for="node" id="BetweennessCentrality"/>
    <key attr.name="ClosenessCentrality" attr.type="double" for="node" id="ClosenessCentrality"/>
    <key attr.name="ClusteringCoefficient" attr.type="double" for="node" id="ClusteringCoefficient"/>
    <key attr.name="Degree" attr.type="int" for="node" id="Degree"/>
    <key attr.name="Eccentricity" attr.type="int" for="node" id="Eccentricity"/>
    <key attr.name="IsSingleNode" attr.type="boolean" for="node" id="IsSingleNode"/>
    <key attr.name="NeighborhoodConnectivity" attr.type="double" for="node" id="NeighborhoodConnectivity"/>
    <key attr.name="NumberOfDirectedEdges" attr.type="int" for="node" id="NumberOfDirectedEdges"/>
    <key attr.name="NumberOfUndirectedEdges" attr.type="int" for="node" id="NumberOfUndirectedEdges"/>
    <key attr.name="PartnerOfMultiEdgedNodePairs" attr.type="int" for="node" id="PartnerOfMultiEdgedNodePairs"/>
    <key attr.name="Radiality" attr.type="double" for="node" id="Radiality"/>
    <key attr.name="SelfLoops" attr.type="int" for="node" id="SelfLoops"/>
    <key attr.name="Stress" attr.type="long" for="node" id="Stress"/>
    <key attr.name="TopologicalCoefficient" attr.type="double" for="node" id="TopologicalCoefficient"/>
    <key attr.name="E-value" attr.type="double" for="node" id="E-value"/>
    <key attr.name="Score" attr.type="int" for="node" id="Score"/>
    <key attr.name="HSP start" attr.type="int" for="node" id="HSP start"/>
    <key attr.name="HSP end" attr.type="int" for="node" id="HSP end"/>
    <key attr.name="HSP length" attr.type="int" for="node" id="HSP length"/>
    <key attr.name="Query start" attr.type="int" for="node" id="Query start"/>
    <key attr.name="Query end" attr.type="int" for="node" id="Query end"/>
    <key attr.name="Overlap" attr.type="double" for="node" id="Overlap"/>
    <key attr.name="Identity" attr.type="int" for="node" id="Identity"/>
    <key attr.name="%Identity" attr.type="double" for="node" id="%Identity"/>
    <key attr.name="Positive" attr.type="int" for="node" id="Positive"/>
    <key attr.name="%Positive" attr.type="double" for="node" id="%Positive"/>
    <key attr.name="# missmatches" attr.type="int" for="node" id="# missmatches"/>
    <key attr.name="subfamily" attr.type="string" for="node" id="subfamily"/>
    <key attr.name="Inflorescence_EL14" attr.type="double" for="node" id="Inflorescence_EL14"/>
    <key attr.name="Inflorescence_EL17" attr.type="double" for="node" id="Inflorescence_EL17"/>
    <key attr.name="Flower_EL20" attr.type="double" for="node" id="Flower_EL20"/>
    <key attr.name="Flower_EL23" attr.type="double" for="node" id="Flower_EL23"/>
    <key attr.name="SUID" attr.type="long" for="node" id="SUID"/>
    <key attr.name="shared name" attr.type="string" for="node" id="shared name"/>
    <key attr.name="shared interaction" attr.type="string" for="node" id="shared interaction"/>
    <key attr.name="name" attr.type="string" for="node" id="name"/>
    <key attr.name="selected" attr.type="boolean" for="node" id="selected"/>
    <key attr.name="interaction" attr.type="string" for="node" id="interaction"/>
    <key attr.name="EdgeBetweenness" attr.type="double" for="node" id="EdgeBetweenness"/>
    <key attr.name="SUID" attr.type="long" for="node" id="SUID"/>
    <key attr.name="shared name" attr.type="string" for="node" id="shared name"/>
    <key attr.name="name" attr.type="string" for="node" id="name"/>
    <key attr.name="selected" attr.type="boolean" for="node" id="selected"/>
    <key attr.name="__Annotations" attr.type="string" for="node" id="__Annotations"/>
    <graph edgedefault="directed" id="VviTPS_69_putative_Probe_BLAST">
        <node id="443">
            <data key="SUID">443</data>
            <data key="shared name">VviTPS38</data>
            <data key="name">VviTPS38</data>
            <data key="selected">false</data>
            <data key="AverageShortestPathLength">2.33333333</data>
            <data key="BetweennessCentrality">0.21897289</data>
            <data key="ClosenessCentrality">0.42857143</data>
            <data key="ClusteringCoefficient">0.0</data>
            <data key="Degree">9</data>
            <data key="Eccentricity">3</data>
            <data key="IsSingleNode">false</data>
            <data key="NeighborhoodConnectivity">2.55555556</data>
            <data key="NumberOfDirectedEdges">9</data>
            <data key="NumberOfUndirectedEdges">0</data>
            <data key="PartnerOfMultiEdgedNodePairs">0</data>
            <data key="Radiality">0.66666667</data>
            <data key="SelfLoops">0</data>
            <data key="Stress">748</data>
            <data key="TopologicalCoefficient">0.38888889</data>
            <data key="subfamily">TPS-b</data>
        </node>
        <node id="442">
            <data key="SUID">442</data>
            <data key="shared name">VitusP00052288</data>
            <data key="name">VitusP00052288</data>
            <data key="selected">false</data>
            <data key="AverageShortestPathLength">2.75757576</data>
            <data key="BetweennessCentrality">0.02616473</data>
            <data key="ClosenessCentrality">0.36263736</data>
            <data key="ClusteringCoefficient">0.0</data>
            <data key="Degree">3</data>
            <data key="Eccentricity">4</data>
            <data key="IsSingleNode">false</data>
            <data key="NeighborhoodConnectivity">8.66666667</data>
            <data key="NumberOfDirectedEdges">3</data>
            <data key="NumberOfUndirectedEdges">0</data>
            <data key="PartnerOfMultiEdgedNodePairs">0</data>
            <data key="Radiality">0.56060606</data>
            <data key="SelfLoops">0</data>
            <data key="Stress">154</data>
            <data key="TopologicalCoefficient">0.51111111</data>
            <data key="E-value">2.82E-17</data>
            <data key="Score">54</data>
            <data key="HSP start">1</data>
            <data key="HSP end">56</data>
            <data key="HSP length">56</data>
            <data key="Query start">655</data>
            <data key="Query end">710</data>
            <data key="Overlap">3.6745406824</data>
            <data key="Identity">55</data>
            <data key="%Identity">98.2142857143</data>
            <data key="Positive">55</data>
            <data key="%Positive">98.2142857143</data>
            <data key="# missmatches">1</data>
            <data key="subfamily"/>
            <data key="Inflorescence_EL14">9.03</data>
            <data key="Inflorescence_EL17">9.64</data>
            <data key="Flower_EL20">14.31</data>
            <data key="Flower_EL23">14.63</data>
        </node>
        <node id="441">
            <data key="SUID">441</data>
            <data key="shared name">VviTPS51</data>
            <data key="name">VviTPS51</data>
            <data key="selected">false</data>
            <data key="AverageShortestPathLength">1.6</data>
            <data key="BetweennessCentrality">0.58148148</data>
            <data key="ClosenessCentrality">0.625</data>
            <data key="ClusteringCoefficient">0.0</data>
            <data key="Degree">6</data>
            <data key="Eccentricity">3</data>
            <data key="IsSingleNode">false</data>
            <data key="NeighborhoodConnectivity">1.66666667</data>
            <data key="NumberOfDirectedEdges">6</data>
            <data key="NumberOfUndirectedEdges">0</data>
            <data key="PartnerOfMultiEdgedNodePairs">0</data>
            <data key="Radiality">0.85</data>
            <data key="SelfLoops">0</data>
            <data key="Stress">100</data>
            <data key="TopologicalCoefficient">0.33333333</data>
            <data key="subfamily">TPS-g</data>
        </node>
        <node id="440">
            <data key="SUID">440</data>
            <data key="shared name">VitusP00023523</data>
            <data key="name">VitusP00023523</data>
            <data key="selected">false</data>
            <data key="AverageShortestPathLength">1.9</data>
            <data key="BetweennessCentrality">0.08148148</data>
            <data key="ClosenessCentrality">0.52631579</data>
            <data key="ClusteringCoefficient">0.0</data>
            <data key="Degree">2</data>
            <data key="Eccentricity">3</data>
            <data key="IsSingleNode">false</data>
            <data key="NeighborhoodConnectivity">5.5</data>
            <data key="NumberOfDirectedEdges">2</data>
            <data key="NumberOfUndirectedEdges">0</data>
            <data key="PartnerOfMultiEdgedNodePairs">0</data>
            <data key="Radiality">0.775</data>
            <data key="SelfLoops">0</data>
            <data key="Stress">24</data>
            <data key="TopologicalCoefficient">0.64285714</data>
            <data key="E-value">4.56E-20</data>
            <data key="Score">60</data>
            <data key="HSP start">1</data>
            <data key="HSP end">60</data>
            <data key="HSP length">60</data>
            <data key="Query start">1423</data>
            <data key="Query end">1482</data>
            <data key="Overlap">3.3444816054</data>
            <data key="Identity">60</data>
            <data key="%Identity">100.0</data>
            <data key="Positive">60</data>
            <data key="%Positive">100.0</data>
            <data key="# missmatches">0</data>
            <data key="subfamily"/>
            <data key="Inflorescence_EL14">11.1</data>
            <data key="Inflorescence_EL17">9.74</data>
            <data key="Flower_EL20">7.72</data>
            <data key="Flower_EL23">7.52</data>
        </node>
        <node id="439">
            <data key="SUID">439</data>
            <data key="shared name">VviTPS02</data>
            <data key="name">VviTPS02</data>
            <data key="selected">false</data>
            <data key="AverageShortestPathLength">5.6056338</data>
            <data key="BetweennessCentrality">0.08390342</data>
            <data key="ClosenessCentrality">0.17839196</data>
            <data key="ClusteringCoefficient">0.0</data>
            <data key="Degree">7</data>
            <data key="Eccentricity">9</data>
            <data key="IsSingleNode">false</data>
            <data key="NeighborhoodConnectivity">2.71428571</data>
            <data key="NumberOfDirectedEdges">7</data>
            <data key="NumberOfUndirectedEdges">0</data>
            <data key="PartnerOfMultiEdgedNodePairs">0</data>
            <data key="Radiality">0.53943662</data>
            <data key="SelfLoops">0</data>
            <data key="Stress">63474</data>
            <data key="TopologicalCoefficient">0.57142857</data>
            <data key="subfamily">TPS-a</data>
        </node>
        <node id="438">
            <data key="SUID">438</data>
            <data key="shared name">VitusP00127210</data>
            <data key="name">VitusP00127210</data>
            <data key="selected">false</data>
            <data key="AverageShortestPathLength">4.78873239</data>
            <data key="BetweennessCentrality">0.0260558</data>
            <data key="ClosenessCentrality">0.20882353</data>
            <data key="ClusteringCoefficient">0.0</data>
            <data key="Degree">4</data>
            <data key="Eccentricity">8</data>
            <data key="IsSingleNode">false</data>
            <data key="NeighborhoodConnectivity">12.25</data>
            <data key="NumberOfDirectedEdges">4</data>
            <data key="NumberOfUndirectedEdges">0</data>
            <data key="PartnerOfMultiEdgedNodePairs">0</data>
            <data key="Radiality">0.62112676</data>
            <data key="SelfLoops">0</data>
            <data key="Stress">21174</data>
            <data key="TopologicalCoefficient">0.625</data>
            <data key="E-value">4.43E-20</data>
            <data key="Score">60</data>
            <data key="HSP start">1</data>
            <data key="HSP end">60</data>
            <data key="HSP length">60</data>
            <data key="Query start">248</data>
            <data key="Query end">307</data>
            <data key="Overlap">3.4423407917</data>
            <data key="Identity">60</data>
            <data key="%Identity">100.0</data>
            <data key="Positive">60</data>
            <data key="%Positive">100.0</data>
            <data key="# missmatches">0</data>
            <data key="subfamily"/>
            <data key="Inflorescence_EL14">5.58</data>
            <data key="Inflorescence_EL17">6.38</data>
            <data key="Flower_EL20">11.78</data>
            <data key="Flower_EL23">11.47</data>
        </node>
        <node id="437">
            <data key="SUID">437</data>
            <data key="shared name">VitusP00127173</data>
            <data key="name">VitusP00127173</data>
            <data key="selected">false</data>
            <data key="AverageShortestPathLength">4.78873239</data>
            <data key="BetweennessCentrality">0.0260558</data>
            <data key="ClosenessCentrality">0.20882353</data>
            <data key="ClusteringCoefficient">0.0</data>
            <data key="Degree">4</data>
            <data key="Eccentricity">8</data>
            <data key="IsSingleNode">false</data>
            <data key="NeighborhoodConnectivity">12.25</data>
            <data key="NumberOfDirectedEdges">4</data>
            <data key="NumberOfUndirectedEdges">0</data>
            <data key="PartnerOfMultiEdgedNodePairs">0</data>
            <data key="Radiality">0.62112676</data>
            <data key="SelfLoops">0</data>
            <data key="Stress">21174</data>
            <data key="TopologicalCoefficient">0.625</data>
            <data key="E-value">4.42E-20</data>
            <data key="Score">60</data>
            <data key="HSP start">1</data>
            <data key="HSP end">60</data>
            <data key="HSP length">60</data>
            <data key="Query start">248</data>
            <data key="Query end">307</data>
            <data key="Overlap">3.4482758621</data>
            <data key="Identity">60</data>
            <data key="%Identity">100.0</data>
            <data key="Positive">60</data>
            <data key="%Positive">100.0</data>
            <data key="# missmatches">0</data>
            <data key="subfamily"/>
            <data key="Inflorescence_EL14">5.81</data>
            <data key="Inflorescence_EL17">6.63</data>
            <data key="Flower_EL20">11.79</data>
            <data key="Flower_EL23">11.17</data>
        </node>
        <node id="436">
            <data key="SUID">436</data>
            <data key="shared name">VviTPS30</data>
            <data key="name">VviTPS30</data>
            <data key="selected">false</data>
            <data key="AverageShortestPathLength">1.33333333</data>
            <data key="BetweennessCentrality">0.29166667</data>
            <data key="ClosenessCentrality">0.75</data>
            <data key="ClusteringCoefficient">0.0</data>
            <data key="Degree">7</data>
            <data key="Eccentricity">3</data>
            <data key="IsSingleNode">false</data>
            <data key="NeighborhoodConnectivity">2.0</data>
            <data key="NumberOfDirectedEdges">7</data>
            <data key="NumberOfUndirectedEdges">0</data>
            <data key="PartnerOfMultiEdgedNodePairs">0</data>
            <data key="Radiality">0.88888889</data>
            <data key="SelfLoops">0</data>
            <data key="Stress">42</data>
            <data key="TopologicalCoefficient">1.0</data>
            <data key="subfamily">TPS-a</data>
        </node>
        <node id="435">
            <data key="SUID">435</data>
            <data key="shared name">VitusP00127718</data>
            <data key="name">VitusP00127718</data>
            <data key="selected">false</data>
            <data key="AverageShortestPathLength">1.77777778</data>
            <data key="BetweennessCentrality">0.00793651</data>
            <data key="ClosenessCentrality">0.5625</data>
            <data key="ClusteringCoefficient">0.0</data>
            <data key="Degree">2</data>
            <data key="Eccentricity">2</data>
            <data key="IsSingleNode">false</data>
            <data key="NeighborhoodConnectivity">7.5</data>
            <data key="NumberOfDirectedEdges">2</data>
            <data key="NumberOfUndirectedEdges">0</data>
            <data key="PartnerOfMultiEdgedNodePairs">0</data>
            <data key="Radiality">0.74074074</data>
            <data key="SelfLoops">0</data>
            <data key="Stress">4</data>
            <data key="TopologicalCoefficient">0.92857143</data>
            <data key="E-value">4.27E-20</data>
            <data key="Score">60</data>
            <data key="HSP start">1</data>
            <data key="HSP end">60</data>
            <data key="HSP length">60</data>
            <data key="Query start">333</data>
            <data key="Query end">392</data>
            <data key="Overlap">3.5714285714</data>
            <data key="Identity">60</data>
            <data key="%Identity">100.0</data>
            <data key="Positive">60</data>
            <data key="%Positive">100.0</data>
            <data key="# missmatches">0</data>
            <data key="subfamily"/>
            <data key="Inflorescence_EL14">5.27</data>
            <data key="Inflorescence_EL17">5.11</data>
            <data key="Flower_EL20">4.95</data>
            <data key="Flower_EL23">5.85</data>
        </node>
        <node id="434">
            <data key="SUID">434</data>
            <data key="shared name">VviTPS32</data>
            <data key="name">VviTPS32</data>
            <data key="selected">false</data>
            <data key="AverageShortestPathLength">1.125</data>
            <data key="BetweennessCentrality">0.375</data>
            <data key="ClosenessCentrality">0.88888889</data>
            <data key="ClusteringCoefficient">0.0</data>
            <data key="Degree">7</data>
            <data key="Eccentricity">2</data>
            <data key="IsSingleNode">false</data>
            <data key="NeighborhoodConnectivity">2.0</data>
            <data key="NumberOfDirectedEdges">7</data>
            <data key="NumberOfUndirectedEdges">0</data>
            <data key="PartnerOfMultiEdgedNodePairs">0</data>
            <data key="Radiality">0.9375</data>
            <data key="SelfLoops">0</data>
            <data key="Stress">42</data>
            <data key="TopologicalCoefficient">1.0</data>
            <data key="subfamily">TPS-b</data>
        </node>
        <node id="433">
            <data key="SUID">433</data>
            <data key="shared name">VitusP00248643</data>
            <data key="name">VitusP00248643</data>
            <data key="selected">false</data>
            <data key="AverageShortestPathLength">1.75</data>
            <data key="BetweennessCentrality">0.00510204</data>
            <data key="ClosenessCentrality">0.57142857</data>
            <data key="ClusteringCoefficient">0.0</data>
            <data key="Degree">2</data>
            <data key="Eccentricity">2</data>
            <data key="IsSingleNode">false</data>
            <data key="NeighborhoodConnectivity">7.0</data>
            <data key="NumberOfDirectedEdges">2</data>
            <data key="NumberOfUndirectedEdges">0</data>
            <data key="PartnerOfMultiEdgedNodePairs">0</data>
            <data key="Radiality">0.625</data>
            <data key="SelfLoops">0</data>
            <data key="Stress">2</data>
            <data key="TopologicalCoefficient">1.0</data>
            <data key="E-value">4.14E-19</data>
            <data key="Score">58</data>
            <data key="HSP start">1</data>
            <data key="HSP end">58</data>
            <data key="HSP length">58</data>
            <data key="Query start">805</data>
            <data key="Query end">862</data>
            <data key="Overlap">3.2061912659</data>
            <data key="Identity">58</data>
            <data key="%Identity">100.0</data>
            <data key="Positive">58</data>
            <data key="%Positive">100.0</data>
            <data key="# missmatches">0</data>
            <data key="subfamily"/>
            <data key="Inflorescence_EL14">6.48</data>
            <data key="Inflorescence_EL17">6.15</data>
            <data key="Flower_EL20">7.35</data>
            <data key="Flower_EL23">6.94</data>
        </node>
        <node id="432">
            <data key="SUID">432</data>
            <data key="shared name">VviTPS42</data>
            <data key="name">VviTPS42</data>
            <data key="selected">false</data>
            <data key="AverageShortestPathLength">2.1</data>
            <data key="BetweennessCentrality">0.58947368</data>
            <data key="ClosenessCentrality">0.47619048</data>
            <data key="ClusteringCoefficient">0.0</data>
            <data key="Degree">8</data>
            <data key="Eccentricity">3</data>
            <data key="IsSingleNode">false</data>
            <data key="NeighborhoodConnectivity">1.25</data>
            <data key="NumberOfDirectedEdges">8</data>
            <data key="NumberOfUndirectedEdges">0</data>
            <data key="PartnerOfMultiEdgedNodePairs">0</data>
            <data key="Radiality">0.725</data>
            <data key="SelfLoops">0</data>
            <data key="Stress">266</data>
            <data key="TopologicalCoefficient">0.125</data>
            <data key="subfamily">TPS-b</data>
        </node>
        <node id="431">
            <data key="SUID">431</data>
            <data key="shared name">VitusP00052302</data>
            <data key="name">VitusP00052302</data>
            <data key="selected">false</data>
            <data key="AverageShortestPathLength">3.05</data>
            <data key="BetweennessCentrality">0.0</data>
            <data key="ClosenessCentrality">0.32786885</data>
            <data key="ClusteringCoefficient">0.0</data>
            <data key="Degree">1</data>
            <data key="Eccentricity">4</data>
            <data key="IsSingleNode">false</data>
            <data key="NeighborhoodConnectivity">8.0</data>
            <data key="NumberOfDirectedEdges">1</data>
            <data key="NumberOfUndirectedEdges">0</data>
            <data key="PartnerOfMultiEdgedNodePairs">0</data>
            <data key="Radiality">0.4875</data>
            <data key="SelfLoops">0</data>
            <data key="Stress">0</data>
            <data key="TopologicalCoefficient">0.0</data>
            <data key="E-value">3.33E-17</data>
            <data key="Score">54</data>
            <data key="HSP start">1</data>
            <data key="HSP end">58</data>
            <data key="HSP length">58</data>
            <data key="Query start">49</data>
            <data key="Query end">106</data>
            <data key="Overlap">3.2329988852</data>
            <data key="Identity">56</data>
            <data key="%Identity">96.5517241379</data>
            <data key="Positive">56</data>
            <data key="%Positive">96.5517241379</data>
            <data key="# missmatches">2</data>
            <data key="subfamily"/>
            <data key="Inflorescence_EL14">6.68</data>
            <data key="Inflorescence_EL17">5.57</data>
            <data key="Flower_EL20">5.81</data>
            <data key="Flower_EL23">6.83</data>
        </node>
        <node id="430">
            <data key="SUID">430</data>
            <data key="shared name">VviTPS44</data>
            <data key="name">VviTPS44</data>
            <data key="selected">false</data>
            <data key="AverageShortestPathLength">2.4</data>
            <data key="BetweennessCentrality">0.17894737</data>
            <data key="ClosenessCentrality">0.41666667</data>
            <data key="ClusteringCoefficient">0.0</data>
            <data key="Degree">5</data>
            <data key="Eccentricity">3</data>
            <data key="IsSingleNode">false</data>
            <data key="NeighborhoodConnectivity">2.0</data>
            <data key="NumberOfDirectedEdges">5</data>
            <data key="NumberOfUndirectedEdges">0</data>
            <data key="PartnerOfMultiEdgedNodePairs">0</data>
            <data key="Radiality">0.65</data>
            <data key="SelfLoops">0</data>
            <data key="Stress">140</data>
            <data key="TopologicalCoefficient">0.5</data>
            <data key="subfamily">TPS-b</data>
        </node>
        <node id="429">
            <data key="SUID">429</data>
            <data key="shared name">VitusP00052304</data>
            <data key="name">VitusP00052304</data>
            <data key="selected">false</data>
            <data key="AverageShortestPathLength">2.65</data>
            <data key="BetweennessCentrality">0.01842105</data>
            <data key="ClosenessCentrality">0.37735849</data>
            <data key="ClusteringCoefficient">0.0</data>
            <data key="Degree">2</data>
            <data key="Eccentricity">4</data>
            <data key="IsSingleNode">false</data>
            <data key="NeighborhoodConnectivity">7.5</data>
            <data key="NumberOfDirectedEdges">2</data>
            <data key="NumberOfUndirectedEdges">0</data>
            <data key="PartnerOfMultiEdgedNodePairs">0</data>
            <data key="Radiality">0.5875</data>
            <data key="SelfLoops">0</data>
            <data key="Stress">28</data>
            <data key="TopologicalCoefficient">0.65</data>
            <data key="E-value">3.31E-17</data>
            <data key="Score">54</data>
            <data key="HSP start">3</data>
            <data key="HSP end">60</data>
            <data key="HSP length">58</data>
            <data key="Query start">59</data>
            <data key="Query end">116</data>
            <data key="Overlap">3.2492997199</data>
            <data key="Identity">56</data>
            <data key="%Identity">96.5517241379</data>
            <data key="Positive">56</data>
            <data key="%Positive">96.5517241379</data>
            <data key="# missmatches">2</data>
            <data key="subfamily"/>
            <data key="Inflorescence_EL14">5.96</data>
            <data key="Inflorescence_EL17">6.01</data>
            <data key="Flower_EL20">6.28</data>
            <data key="Flower_EL23">6.22</data>
        </node>
        <node id="428">
            <data key="SUID">428</data>
            <data key="shared name">VviTPS45</data>
            <data key="name">VviTPS45</data>
            <data key="selected">false</data>
            <data key="AverageShortestPathLength">1.9</data>
            <data key="BetweennessCentrality">0.6</data>
            <data key="ClosenessCentrality">0.52631579</data>
            <data key="ClusteringCoefficient">0.0</data>
            <data key="Degree">10</data>
            <data key="Eccentricity">3</data>
            <data key="IsSingleNode">false</data>
            <data key="NeighborhoodConnectivity">1.5</data>
            <data key="NumberOfDirectedEdges">10</data>
            <data key="NumberOfUndirectedEdges">0</data>
            <data key="PartnerOfMultiEdgedNodePairs">0</data>
            <data key="Radiality">0.775</data>
            <data key="SelfLoops">0</data>
            <data key="Stress">330</data>
            <data key="TopologicalCoefficient">0.25</data>
            <data key="subfamily">TPS-b</data>
        </node>
        <node id="427">
            <data key="SUID">427</data>
            <data key="shared name">VviTPS53</data>
            <data key="name">VviTPS53</data>
            <data key="selected">false</data>
            <data key="AverageShortestPathLength">1.25</data>
            <data key="BetweennessCentrality">0.11701289</data>
            <data key="ClosenessCentrality">0.8</data>
            <data key="ClusteringCoefficient">0.0</data>
            <data key="Degree">29</data>
            <data key="Eccentricity">3</data>
            <data key="IsSingleNode">false</data>
            <data key="NeighborhoodConnectivity">5.86206897</data>
            <data key="NumberOfDirectedEdges">29</data>
            <data key="NumberOfUndirectedEdges">0</data>
            <data key="PartnerOfMultiEdgedNodePairs">0</data>
            <data key="Radiality">0.9375</data>
            <data key="SelfLoops">0</data>
            <data key="Stress">1248</data>
            <data key="TopologicalCoefficient">0.97241379</data>
            <data key="subfamily">TPS-g</data>
        </node>
        <node id="426">
            <data key="SUID">426</data>
            <data key="shared name">VitusP00292371</data>
            <data key="name">VitusP00292371</data>
            <data key="selected">false</data>
            <data key="AverageShortestPathLength">1.83333333</data>
            <data key="BetweennessCentrality">0.00192258</data>
            <data key="ClosenessCentrality">0.54545455</data>
            <data key="ClusteringCoefficient">0.0</data>
            <data key="Degree">6</data>
            <data key="Eccentricity">2</data>
            <data key="IsSingleNode">false</data>
            <data key="NeighborhoodConnectivity">28.66666667</data>
            <data key="NumberOfDirectedEdges">6</data>
            <data key="NumberOfUndirectedEdges">0</data>
            <data key="PartnerOfMultiEdgedNodePairs">0</data>
            <data key="Radiality">0.79166667</data>
            <data key="SelfLoops">0</data>
            <data key="Stress">122</data>
            <data key="TopologicalCoefficient">0.92222222</data>
            <data key="E-value">4.15E-20</data>
            <data key="Score">60</data>
            <data key="HSP start">1</data>
            <data key="HSP end">60</data>
            <data key="HSP length">60</data>
            <data key="Query start">1199</data>
            <data key="Query end">1258</data>
            <data key="Overlap">3.6697247706</data>
            <data key="Identity">60</data>
            <data key="%Identity">100.0</data>
            <data key="Positive">60</data>
            <data key="%Positive">100.0</data>
            <data key="# missmatches">0</data>
            <data key="subfamily"/>
            <data key="Inflorescence_EL14">11.35</data>
            <data key="Inflorescence_EL17">11.08</data>
            <data key="Flower_EL20">10.92</data>
            <data key="Flower_EL23">10.93</data>
        </node>
        <node id="425">
            <data key="SUID">425</data>
            <data key="shared name">VviTPS08</data>
            <data key="name">VviTPS08</data>
            <data key="selected">false</data>
            <data key="AverageShortestPathLength">3.94366197</data>
            <data key="BetweennessCentrality">0.11662443</data>
            <data key="ClosenessCentrality">0.25357143</data>
            <data key="ClusteringCoefficient">0.0</data>
            <data key="Degree">8</data>
            <data key="Eccentricity">7</data>
            <data key="IsSingleNode">false</data>
            <data key="NeighborhoodConnectivity">3.0</data>
            <data key="NumberOfDirectedEdges">8</data>
            <data key="NumberOfUndirectedEdges">0</data>
            <data key="PartnerOfMultiEdgedNodePairs">0</data>
            <data key="Radiality">0.7056338</data>
            <data key="SelfLoops">0</data>
            <data key="Stress">22056</data>
            <data key="TopologicalCoefficient">0.4</data>
            <data key="subfamily">TPS-a</data>
        </node>
        <node id="424">
            <data key="SUID">424</data>
            <data key="shared name">VitusP00127707</data>
            <data key="name">VitusP00127707</data>
            <data key="selected">false</data>
            <data key="AverageShortestPathLength">3.97183099</data>
            <data key="BetweennessCentrality">0.03743309</data>
            <data key="ClosenessCentrality">0.25177305</data>
            <data key="ClusteringCoefficient">0.0</data>
            <data key="Degree">4</data>
            <data key="Eccentricity">6</data>
            <data key="IsSingleNode">false</data>
            <data key="NeighborhoodConnectivity">9.25</data>
            <data key="NumberOfDirectedEdges">4</data>
            <data key="NumberOfUndirectedEdges">0</data>
            <data key="PartnerOfMultiEdgedNodePairs">0</data>
            <data key="Radiality">0.7028169</data>
            <data key="SelfLoops">0</data>
            <data key="Stress">12192</data>
            <data key="TopologicalCoefficient">0.48529412</data>
            <data key="E-value">4.24E-20</data>
            <data key="Score">60</data>
            <data key="HSP start">1</data>
            <data key="HSP end">60</data>
            <data key="HSP length">60</data>
            <data key="Query start">349</data>
            <data key="Query end">408</data>
            <data key="Overlap">3.5906642729</data>
            <data key="Identity">60</data>
            <data key="%Identity">100.0</data>
            <data key="Positive">60</data>
            <data key="%Positive">100.0</data>
            <data key="# missmatches">0</data>
            <data key="subfamily"/>
            <data key="Inflorescence_EL14">5.68</data>
            <data key="Inflorescence_EL17">5.87</data>
            <data key="Flower_EL20">12.18</data>
            <data key="Flower_EL23">13.58</data>
        </node>
        <node id="423">
            <data key="SUID">423</data>
            <data key="shared name">VviTPS28</data>
            <data key="name">VviTPS28</data>
            <data key="selected">false</data>
            <data key="AverageShortestPathLength">1.0</data>
            <data key="BetweennessCentrality">1.0</data>
            <data key="ClosenessCentrality">1.0</data>
            <data key="ClusteringCoefficient">0.0</data>
            <data key="Degree">4</data>
            <data key="Eccentricity">1</data>
            <data key="IsSingleNode">false</data>
            <data key="NeighborhoodConnectivity">1.0</data>
            <data key="NumberOfDirectedEdges">4</data>
            <data key="NumberOfUndirectedEdges">0</data>
            <data key="PartnerOfMultiEdgedNodePairs">0</data>
            <data key="Radiality">1.0</data>
            <data key="SelfLoops">0</data>
            <data key="Stress">12</data>
            <data key="TopologicalCoefficient">0.0</data>
            <data key="subfamily">TPS-a</data>
        </node>
        <node id="422">
            <data key="SUID">422</data>
            <data key="shared name">VitusP00132987</data>
            <data key="name">VitusP00132987</data>
            <data key="selected">false</data>
            <data key="AverageShortestPathLength">1.75</data>
            <data key="BetweennessCentrality">0.0</data>
            <data key="ClosenessCentrality">0.57142857</data>
            <data key="ClusteringCoefficient">0.0</data>
            <data key="Degree">1</data>
            <data key="Eccentricity">2</data>
            <data key="IsSingleNode">false</data>
            <data key="NeighborhoodConnectivity">4.0</data>
            <data key="NumberOfDirectedEdges">1</data>
            <data key="NumberOfUndirectedEdges">0</data>
            <data key="PartnerOfMultiEdgedNodePairs">0</data>
            <data key="Radiality">0.625</data>
            <data key="SelfLoops">0</data>
            <data key="Stress">0</data>
            <data key="TopologicalCoefficient">0.0</data>
            <data key="E-value">1.03E-17</data>
            <data key="Score">55</data>
            <data key="HSP start">1</data>
            <data key="HSP end">59</data>
            <data key="HSP length">59</data>
            <data key="Query start">1597</data>
            <data key="Query end">1655</data>
            <data key="Overlap">3.5244922342</data>
            <data key="Identity">57</data>
            <data key="%Identity">96.6101694915</data>
            <data key="Positive">57</data>
            <data key="%Positive">96.6101694915</data>
            <data key="# missmatches">2</data>
            <data key="subfamily"/>
            <data key="Inflorescence_EL14">10.59</data>
            <data key="Inflorescence_EL17">8.1</data>
            <data key="Flower_EL20">11.57</data>
            <data key="Flower_EL23">12.49</data>
        </node>
        <node id="421">
            <data key="SUID">421</data>
            <data key="shared name">VviTPS49</data>
            <data key="name">VviTPS49</data>
            <data key="selected">false</data>
            <data key="AverageShortestPathLength">2.45454545</data>
            <data key="BetweennessCentrality">0.15829564</data>
            <data key="ClosenessCentrality">0.40740741</data>
            <data key="ClusteringCoefficient">0.0</data>
            <data key="Degree">7</data>
            <data key="Eccentricity">3</data>
            <data key="IsSingleNode">false</data>
            <data key="NeighborhoodConnectivity">2.57142857</data>
            <data key="NumberOfDirectedEdges">7</data>
            <data key="NumberOfUndirectedEdges">0</data>
            <data key="PartnerOfMultiEdgedNodePairs">0</data>
            <data key="Radiality">0.63636364</data>
            <data key="SelfLoops">0</data>
            <data key="Stress">568</data>
            <data key="TopologicalCoefficient">0.39285714</data>
            <data key="subfamily">TPS-b</data>
        </node>
        <node id="420">
            <data key="SUID">420</data>
            <data key="shared name">VitusP00051037</data>
            <data key="name">VitusP00051037</data>
            <data key="selected">false</data>
            <data key="AverageShortestPathLength">2.6969697</data>
            <data key="BetweennessCentrality">0.08020546</data>
            <data key="ClosenessCentrality">0.37078652</data>
            <data key="ClusteringCoefficient">0.0</data>
            <data key="Degree">2</data>
            <data key="Eccentricity">4</data>
            <data key="IsSingleNode">false</data>
            <data key="NeighborhoodConnectivity">9.5</data>
            <data key="NumberOfDirectedEdges">2</data>
            <data key="NumberOfUndirectedEdges">0</data>
            <data key="PartnerOfMultiEdgedNodePairs">0</data>
            <data key="Radiality">0.57575758</data>
            <data key="SelfLoops">0</data>
            <data key="Stress">158</data>
            <data key="TopologicalCoefficient">0.5</data>
            <data key="E-value">3.63E-18</data>
            <data key="Score">56</data>
            <data key="HSP start">1</data>
            <data key="HSP end">60</data>
            <data key="HSP length">60</data>
            <data key="Query start">567</data>
            <data key="Query end">626</data>
            <data key="Overlap">3.4013605442</data>
            <data key="Identity">58</data>
            <data key="%Identity">96.6666666667</data>
            <data key="Positive">58</data>
            <data key="%Positive">96.6666666667</data>
            <data key="# missmatches">2</data>
            <data key="subfamily"/>
            <data key="Inflorescence_EL14">5.4</data>
            <data key="Inflorescence_EL17">5.84</data>
            <data key="Flower_EL20">10.69</data>
            <data key="Flower_EL23">11.87</data>
        </node>
        <node id="419">
            <data key="SUID">419</data>
            <data key="shared name">VviTPS57</data>
            <data key="name">VviTPS57</data>
            <data key="selected">false</data>
            <data key="AverageShortestPathLength">1.25</data>
            <data key="BetweennessCentrality">0.11701289</data>
            <data key="ClosenessCentrality">0.8</data>
            <data key="ClusteringCoefficient">0.0</data>
            <data key="Degree">29</data>
            <data key="Eccentricity">3</data>
            <data key="IsSingleNode">false</data>
            <data key="NeighborhoodConnectivity">5.86206897</data>
            <data key="NumberOfDirectedEdges">29</data>
            <data key="NumberOfUndirectedEdges">0</data>
            <data key="PartnerOfMultiEdgedNodePairs">0</data>
            <data key="Radiality">0.9375</data>
            <data key="SelfLoops">0</data>
            <data key="Stress">1248</data>
            <data key="TopologicalCoefficient">0.97241379</data>
            <data key="subfamily">TPS-g</data>
        </node>
        <node id="418">
            <data key="SUID">418</data>
            <data key="shared name">VitusP00286831</data>
            <data key="name">VitusP00286831</data>
            <data key="selected">false</data>
            <data key="AverageShortestPathLength">2.05555556</data>
            <data key="BetweennessCentrality">3.6903E-4</data>
            <data key="ClosenessCentrality">0.48648649</data>
            <data key="ClusteringCoefficient">0.0</data>
            <data key="Degree">4</data>
            <data key="Eccentricity">4</data>
            <data key="IsSingleNode">false</data>
            <data key="NeighborhoodConnectivity">28.75</data>
            <data key="NumberOfDirectedEdges">4</data>
            <data key="NumberOfUndirectedEdges">0</data>
            <data key="PartnerOfMultiEdgedNodePairs">0</data>
            <data key="Radiality">0.73611111</data>
            <data key="SelfLoops">0</data>
            <data key="Stress">18</data>
            <data key="TopologicalCoefficient">0.99107143</data>
            <data key="E-value">1.12E-18</data>
            <data key="Score">57</data>
            <data key="HSP start">1</data>
            <data key="HSP end">59</data>
            <data key="HSP length">59</data>
            <data key="Query start">685</data>
            <data key="Query end">743</data>
            <data key="Overlap">3.6085626911</data>
            <data key="Identity">58</data>
            <data key="%Identity">98.3050847458</data>
            <data key="Positive">58</data>
            <data key="%Positive">98.3050847458</data>
            <data key="# missmatches">1</data>
            <data key="subfamily"/>
            <data key="Inflorescence_EL14">11.57</data>
            <data key="Inflorescence_EL17">9.26</data>
            <data key="Flower_EL20">8.45</data>
            <data key="Flower_EL23">6.34</data>
        </node>
        <node id="417">
            <data key="SUID">417</data>
            <data key="shared name">VviTPS01</data>
            <data key="name">VviTPS01</data>
            <data key="selected">false</data>
            <data key="AverageShortestPathLength">4.05633803</data>
            <data key="BetweennessCentrality">0.09005902</data>
            <data key="ClosenessCentrality">0.24652778</data>
            <data key="ClusteringCoefficient">0.0</data>
            <data key="Degree">13</data>
            <data key="Eccentricity">7</data>
            <data key="IsSingleNode">false</data>
            <data key="NeighborhoodConnectivity">3.30769231</data>
            <data key="NumberOfDirectedEdges">13</data>
            <data key="NumberOfUndirectedEdges">0</data>
            <data key="PartnerOfMultiEdgedNodePairs">0</data>
            <data key="Radiality">0.6943662</data>
            <data key="SelfLoops">0</data>
            <data key="Stress">29744</data>
            <data key="TopologicalCoefficient">0.38461538</data>
            <data key="subfamily">TPS-a</data>
        </node>
        <node id="416">
            <data key="SUID">416</data>
            <data key="shared name">VitusP00127206</data>
            <data key="name">VitusP00127206</data>
            <data key="selected">false</data>
            <data key="AverageShortestPathLength">4.92957746</data>
            <data key="BetweennessCentrality">1.001E-4</data>
            <data key="ClosenessCentrality">0.20285714</data>
            <data key="ClusteringCoefficient">0.0</data>
            <data key="Degree">2</data>
            <data key="Eccentricity">8</data>
            <data key="IsSingleNode">false</data>
            <data key="NeighborhoodConnectivity">14.0</data>
            <data key="NumberOfDirectedEdges">2</data>
            <data key="NumberOfUndirectedEdges">0</data>
            <data key="PartnerOfMultiEdgedNodePairs">0</data>
            <data key="Radiality">0.60704225</data>
            <data key="SelfLoops">0</data>
            <data key="Stress">10</data>
            <data key="TopologicalCoefficient">0.86666667</data>
            <data key="E-value">4.43E-20</data>
            <data key="Score">60</data>
            <data key="HSP start">1</data>
            <data key="HSP end">60</data>
            <data key="HSP length">60</data>
            <data key="Query start">120</data>
            <data key="Query end">179</data>
            <data key="Overlap">3.4423407917</data>
            <data key="Identity">60</data>
            <data key="%Identity">100.0</data>
            <data key="Positive">60</data>
            <data key="%Positive">100.0</data>
            <data key="# missmatches">0</data>
            <data key="subfamily"/>
            <data key="Inflorescence_EL14">8.38</data>
            <data key="Inflorescence_EL17">10.6</data>
            <data key="Flower_EL20">9.7</data>
            <data key="Flower_EL23">9.96</data>
        </node>
        <node id="415">
            <data key="SUID">415</data>
            <data key="shared name">VitusP00125811</data>
            <data key="name">VitusP00125811</data>
            <data key="selected">false</data>
            <data key="AverageShortestPathLength">4.92957746</data>
            <data key="BetweennessCentrality">1.2059E-4</data>
            <data key="ClosenessCentrality">0.20285714</data>
            <data key="ClusteringCoefficient">0.0</data>
            <data key="Degree">2</data>
            <data key="Eccentricity">8</data>
            <data key="IsSingleNode">false</data>
            <data key="NeighborhoodConnectivity">13.5</data>
            <data key="NumberOfDirectedEdges">2</data>
            <data key="NumberOfUndirectedEdges">0</data>
            <data key="PartnerOfMultiEdgedNodePairs">0</data>
            <data key="Radiality">0.60704225</data>
            <data key="SelfLoops">0</data>
            <data key="Stress">12</data>
            <data key="TopologicalCoefficient">0.83333333</data>
            <data key="E-value">3.43E-18</data>
            <data key="Score">56</data>
            <data key="HSP start">1</data>
            <data key="HSP end">60</data>
            <data key="HSP length">60</data>
            <data key="Query start">80</data>
            <data key="Query end">139</data>
            <data key="Overlap">3.5971223022</data>
            <data key="Identity">58</data>
            <data key="%Identity">96.6666666667</data>
            <data key="Positive">58</data>
            <data key="%Positive">96.6666666667</data>
            <data key="# missmatches">2</data>
            <data key="subfamily"/>
            <data key="Inflorescence_EL14">5.91</data>
            <data key="Inflorescence_EL17">6.52</data>
            <data key="Flower_EL20">9.38</data>
            <data key="Flower_EL23">9.47</data>
        </node>
        <node id="414">
            <data key="SUID">414</data>
            <data key="shared name">VviTPS03</data>
            <data key="name">VviTPS03</data>
            <data key="selected">false</data>
            <data key="AverageShortestPathLength">4.0</data>
            <data key="BetweennessCentrality">0.17582362</data>
            <data key="ClosenessCentrality">0.25</data>
            <data key="ClusteringCoefficient">0.0</data>
            <data key="Degree">15</data>
            <data key="Eccentricity">7</data>
            <data key="IsSingleNode">false</data>
            <data key="NeighborhoodConnectivity">3.33333333</data>
            <data key="NumberOfDirectedEdges">15</data>
            <data key="NumberOfUndirectedEdges">0</data>
            <data key="PartnerOfMultiEdgedNodePairs">0</data>
            <data key="Radiality">0.7</data>
            <data key="SelfLoops">0</data>
            <data key="Stress">61238</data>
            <data key="TopologicalCoefficient">0.38888889</data>
            <data key="subfamily">TPS-a</data>
        </node>
        <node id="413">
            <data key="SUID">413</data>
            <data key="shared name">VitusP00127709</data>
            <data key="name">VitusP00127709</data>
            <data key="selected">false</data>
            <data key="AverageShortestPathLength">3.54929577</data>
            <data key="BetweennessCentrality">0.17216641</data>
            <data key="ClosenessCentrality">0.28174603</data>
            <data key="ClusteringCoefficient">0.0</data>
            <data key="Degree">5</data>
            <data key="Eccentricity">6</data>
            <data key="IsSingleNode">false</data>
            <data key="NeighborhoodConnectivity">11.6</data>
            <data key="NumberOfDirectedEdges">5</data>
            <data key="NumberOfUndirectedEdges">0</data>
            <data key="PartnerOfMultiEdgedNodePairs">0</data>
            <data key="Radiality">0.74507042</data>
            <data key="SelfLoops">0</data>
            <data key="Stress">65966</data>
            <data key="TopologicalCoefficient">0.39259259</data>
            <data key="E-value">4.24E-20</data>
            <data key="Score">60</data>
            <data key="HSP start">1</data>
            <data key="HSP end">60</data>
            <data key="HSP length">60</data>
            <data key="Query start">485</data>
            <data key="Query end">544</data>
            <data key="Overlap">3.5906642729</data>
            <data key="Identity">60</data>
            <data key="%Identity">100.0</data>
            <data key="Positive">60</data>
            <data key="%Positive">100.0</data>
            <data key="# missmatches">0</data>
            <data key="subfamily"/>
            <data key="Inflorescence_EL14">6.87</data>
            <data key="Inflorescence_EL17">7.88</data>
            <data key="Flower_EL20">13.59</data>
            <data key="Flower_EL23">13.74</data>
        </node>
        <node id="412">
            <data key="SUID">412</data>
            <data key="shared name">VviTPS04</data>
            <data key="name">VviTPS04</data>
            <data key="selected">false</data>
            <data key="AverageShortestPathLength">4.53521127</data>
            <data key="BetweennessCentrality">0.10517619</data>
            <data key="ClosenessCentrality">0.22049689</data>
            <data key="ClusteringCoefficient">0.0</data>
            <data key="Degree">11</data>
            <data key="Eccentricity">9</data>
            <data key="IsSingleNode">false</data>
            <data key="NeighborhoodConnectivity">3.0</data>
            <data key="NumberOfDirectedEdges">11</data>
            <data key="NumberOfUndirectedEdges">0</data>
            <data key="PartnerOfMultiEdgedNodePairs">0</data>
            <data key="Radiality">0.64647887</data>
            <data key="SelfLoops">0</data>
            <data key="Stress">38966</data>
            <data key="TopologicalCoefficient">0.5</data>
            <data key="subfamily">TPS-a</data>
        </node>
        <node id="411">
            <data key="SUID">411</data>
            <data key="shared name">VitusP00127499</data>
            <data key="name">VitusP00127499</data>
            <data key="selected">false</data>
            <data key="AverageShortestPathLength">3.83098592</data>
            <data key="BetweennessCentrality">0.15479819</data>
            <data key="ClosenessCentrality">0.26102941</data>
            <data key="ClusteringCoefficient">0.0</data>
            <data key="Degree">5</data>
            <data key="Eccentricity">8</data>
            <data key="IsSingleNode">false</data>
            <data key="NeighborhoodConnectivity">9.6</data>
            <data key="NumberOfDirectedEdges">5</data>
            <data key="NumberOfUndirectedEdges">0</data>
            <data key="PartnerOfMultiEdgedNodePairs">0</data>
            <data key="Radiality">0.71690141</data>
            <data key="SelfLoops">0</data>
            <data key="Stress">54448</data>
            <data key="TopologicalCoefficient">0.35833333</data>
            <data key="E-value">4.28E-20</data>
            <data key="Score">60</data>
            <data key="HSP start">1</data>
            <data key="HSP end">60</data>
            <data key="HSP length">60</data>
            <data key="Query start">69</data>
            <data key="Query end">128</data>
            <data key="Overlap">3.5587188612</data>
            <data key="Identity">60</data>
            <data key="%Identity">100.0</data>
            <data key="Positive">60</data>
            <data key="%Positive">100.0</data>
            <data key="# missmatches">0</data>
            <data key="subfamily"/>
            <data key="Inflorescence_EL14">6.37</data>
            <data key="Inflorescence_EL17">6.15</data>
            <data key="Flower_EL20">13.22</data>
            <data key="Flower_EL23">12.77</data>
        </node>
        <node id="410">
            <data key="SUID">410</data>
            <data key="shared name">VviTPS05</data>
            <data key="name">VviTPS05</data>
            <data key="selected">false</data>
            <data key="AverageShortestPathLength">4.02816901</data>
            <data key="BetweennessCentrality">0.15817556</data>
            <data key="ClosenessCentrality">0.24825175</data>
            <data key="ClusteringCoefficient">0.0</data>
            <data key="Degree">14</data>
            <data key="Eccentricity">7</data>
            <data key="IsSingleNode">false</data>
            <data key="NeighborhoodConnectivity">3.42857143</data>
            <data key="NumberOfDirectedEdges">14</data>
            <data key="NumberOfUndirectedEdges">0</data>
            <data key="PartnerOfMultiEdgedNodePairs">0</data>
            <data key="Radiality">0.6971831</data>
            <data key="SelfLoops">0</data>
            <data key="Stress">59058</data>
            <data key="TopologicalCoefficient">0.4047619</data>
            <data key="subfamily">TPS-a</data>
        </node>
        <node id="409">
            <data key="SUID">409</data>
            <data key="shared name">VitusP00127216</data>
            <data key="name">VitusP00127216</data>
            <data key="selected">false</data>
            <data key="AverageShortestPathLength">4.92957746</data>
            <data key="BetweennessCentrality">8.059E-5</data>
            <data key="ClosenessCentrality">0.20285714</data>
            <data key="ClusteringCoefficient">0.0</data>
            <data key="Degree">2</data>
            <data key="Eccentricity">8</data>
            <data key="IsSingleNode">false</data>
            <data key="NeighborhoodConnectivity">14.5</data>
            <data key="NumberOfDirectedEdges">2</data>
            <data key="NumberOfUndirectedEdges">0</data>
            <data key="PartnerOfMultiEdgedNodePairs">0</data>
            <data key="Radiality">0.60704225</data>
            <data key="SelfLoops">0</data>
            <data key="Stress">8</data>
            <data key="TopologicalCoefficient">0.9</data>
            <data key="E-value">4.43E-20</data>
            <data key="Score">60</data>
            <data key="HSP start">1</data>
            <data key="HSP end">60</data>
            <data key="HSP length">60</data>
            <data key="Query start">1056</data>
            <data key="Query end">1115</data>
            <data key="Overlap">3.4423407917</data>
            <data key="Identity">60</data>
            <data key="%Identity">100.0</data>
            <data key="Positive">60</data>
            <data key="%Positive">100.0</data>
            <data key="# missmatches">0</data>
            <data key="subfamily"/>
            <data key="Inflorescence_EL14">5.43</data>
            <data key="Inflorescence_EL17">5.92</data>
            <data key="Flower_EL20">9.97</data>
            <data key="Flower_EL23">11.32</data>
        </node>
        <node id="408">
            <data key="SUID">408</data>
            <data key="shared name">VviTPS07</data>
            <data key="name">VviTPS07</data>
            <data key="selected">false</data>
            <data key="AverageShortestPathLength">4.02816901</data>
            <data key="BetweennessCentrality">0.03981958</data>
            <data key="ClosenessCentrality">0.24825175</data>
            <data key="ClusteringCoefficient">0.0</data>
            <data key="Degree">5</data>
            <data key="Eccentricity">7</data>
            <data key="IsSingleNode">false</data>
            <data key="NeighborhoodConnectivity">3.8</data>
            <data key="NumberOfDirectedEdges">5</data>
            <data key="NumberOfUndirectedEdges">0</data>
            <data key="PartnerOfMultiEdgedNodePairs">0</data>
            <data key="Radiality">0.6971831</data>
            <data key="SelfLoops">0</data>
            <data key="Stress">6292</data>
            <data key="TopologicalCoefficient">0.56</data>
            <data key="subfamily">TPS-a</data>
        </node>
        <node id="407">
            <data key="SUID">407</data>
            <data key="shared name">VitusP00127711</data>
            <data key="name">VitusP00127711</data>
            <data key="selected">false</data>
            <data key="AverageShortestPathLength">3.29577465</data>
            <data key="BetweennessCentrality">0.23755238</data>
            <data key="ClosenessCentrality">0.3034188</data>
            <data key="ClusteringCoefficient">0.0</data>
            <data key="Degree">5</data>
            <data key="Eccentricity">6</data>
            <data key="IsSingleNode">false</data>
            <data key="NeighborhoodConnectivity">7.8</data>
            <data key="NumberOfDirectedEdges">5</data>
            <data key="NumberOfUndirectedEdges">0</data>
            <data key="PartnerOfMultiEdgedNodePairs">0</data>
            <data key="Radiality">0.77042254</data>
            <data key="SelfLoops">0</data>
            <data key="Stress">87014</data>
            <data key="TopologicalCoefficient">0.4</data>
            <data key="E-value">4.24E-20</data>
            <data key="Score">60</data>
            <data key="HSP start">1</data>
            <data key="HSP end">60</data>
            <data key="HSP length">60</data>
            <data key="Query start">627</data>
            <data key="Query end">686</data>
            <data key="Overlap">3.5906642729</data>
            <data key="Identity">60</data>
            <data key="%Identity">100.0</data>
            <data key="Positive">60</data>
            <data key="%Positive">100.0</data>
            <data key="# missmatches">0</data>
            <data key="subfamily"/>
            <data key="Inflorescence_EL14">7.36</data>
            <data key="Inflorescence_EL17">7.11</data>
            <data key="Flower_EL20">13.24</data>
            <data key="Flower_EL23">13.75</data>
        </node>
        <node id="406">
            <data key="SUID">406</data>
            <data key="shared name">VitusP00127693</data>
            <data key="name">VitusP00127693</data>
            <data key="selected">false</data>
            <data key="AverageShortestPathLength">3.91549296</data>
            <data key="BetweennessCentrality">0.05474594</data>
            <data key="ClosenessCentrality">0.25539568</data>
            <data key="ClusteringCoefficient">0.0</data>
            <data key="Degree">5</data>
            <data key="Eccentricity">6</data>
            <data key="IsSingleNode">false</data>
            <data key="NeighborhoodConnectivity">8.4</data>
            <data key="NumberOfDirectedEdges">5</data>
            <data key="NumberOfUndirectedEdges">0</data>
            <data key="PartnerOfMultiEdgedNodePairs">0</data>
            <data key="Radiality">0.7084507</data>
            <data key="SelfLoops">0</data>
            <data key="Stress">16232</data>
            <data key="TopologicalCoefficient">0.41111111</data>
            <data key="E-value">4.24E-20</data>
            <data key="Score">60</data>
            <data key="HSP start">1</data>
            <data key="HSP end">60</data>
            <data key="HSP length">60</data>
            <data key="Query start">857</data>
            <data key="Query end">916</data>
            <data key="Overlap">3.5906642729</data>
            <data key="Identity">60</data>
            <data key="%Identity">100.0</data>
            <data key="Positive">60</data>
            <data key="%Positive">100.0</data>
            <data key="# missmatches">0</data>
            <data key="subfamily"/>
            <data key="Inflorescence_EL14">5.41</data>
            <data key="Inflorescence_EL17">6.91</data>
            <data key="Flower_EL20">10.93</data>
            <data key="Flower_EL23">12.13</data>
        </node>
        <node id="405">
            <data key="SUID">405</data>
            <data key="shared name">VviTPS09</data>
            <data key="name">VviTPS09</data>
            <data key="selected">false</data>
            <data key="AverageShortestPathLength">3.49295775</data>
            <data key="BetweennessCentrality">0.47530922</data>
            <data key="ClosenessCentrality">0.28629032</data>
            <data key="ClusteringCoefficient">0.0</data>
            <data key="Degree">6</data>
            <data key="Eccentricity">7</data>
            <data key="IsSingleNode">false</data>
            <data key="NeighborhoodConnectivity">4.5</data>
            <data key="NumberOfDirectedEdges">6</data>
            <data key="NumberOfUndirectedEdges">0</data>
            <data key="PartnerOfMultiEdgedNodePairs">0</data>
            <data key="Radiality">0.75070423</data>
            <data key="SelfLoops">0</data>
            <data key="Stress">167786</data>
            <data key="TopologicalCoefficient">0.4375</data>
            <data key="subfamily">TPS-a</data>
        </node>
        <node id="404">
            <data key="SUID">404</data>
            <data key="shared name">VitusP00127695</data>
            <data key="name">VitusP00127695</data>
            <data key="selected">false</data>
            <data key="AverageShortestPathLength">3.29577465</data>
            <data key="BetweennessCentrality">0.23755238</data>
            <data key="ClosenessCentrality">0.3034188</data>
            <data key="ClusteringCoefficient">0.0</data>
            <data key="Degree">5</data>
            <data key="Eccentricity">6</data>
            <data key="IsSingleNode">false</data>
            <data key="NeighborhoodConnectivity">7.8</data>
            <data key="NumberOfDirectedEdges">5</data>
            <data key="NumberOfUndirectedEdges">0</data>
            <data key="PartnerOfMultiEdgedNodePairs">0</data>
            <data key="Radiality">0.77042254</data>
            <data key="SelfLoops">0</data>
            <data key="Stress">87014</data>
            <data key="TopologicalCoefficient">0.4</data>
            <data key="E-value">4.24E-20</data>
            <data key="Score">60</data>
            <data key="HSP start">1</data>
            <data key="HSP end">60</data>
            <data key="HSP length">60</data>
            <data key="Query start">1003</data>
            <data key="Query end">1062</data>
            <data key="Overlap">3.5906642729</data>
            <data key="Identity">60</data>
            <data key="%Identity">100.0</data>
            <data key="Positive">60</data>
            <data key="%Positive">100.0</data>
            <data key="# missmatches">0</data>
            <data key="subfamily"/>
            <data key="Inflorescence_EL14">6.31</data>
            <data key="Inflorescence_EL17">6.75</data>
            <data key="Flower_EL20">14.27</data>
            <data key="Flower_EL23">14.5</data>
        </node>
        <node id="403">
            <data key="SUID">403</data>
            <data key="shared name">VviTPS10</data>
            <data key="name">VviTPS10</data>
            <data key="selected">false</data>
            <data key="AverageShortestPathLength">4.50704225</data>
            <data key="BetweennessCentrality">0.13294278</data>
            <data key="ClosenessCentrality">0.221875</data>
            <data key="ClusteringCoefficient">0.0</data>
            <data key="Degree">12</data>
            <data key="Eccentricity">9</data>
            <data key="IsSingleNode">false</data>
            <data key="NeighborhoodConnectivity">2.83333333</data>
            <data key="NumberOfDirectedEdges">12</data>
            <data key="NumberOfUndirectedEdges">0</data>
            <data key="PartnerOfMultiEdgedNodePairs">0</data>
            <data key="Radiality">0.64929577</data>
            <data key="SelfLoops">0</data>
            <data key="Stress">43878</data>
            <data key="TopologicalCoefficient">0.45833333</data>
            <data key="subfamily">TPS-a</data>
        </node>
        <node id="402">
            <data key="SUID">402</data>
            <data key="shared name">VitusP00127229</data>
            <data key="name">VitusP00127229</data>
            <data key="selected">false</data>
            <data key="AverageShortestPathLength">5.43661972</data>
            <data key="BetweennessCentrality">2.4145E-4</data>
            <data key="ClosenessCentrality">0.18393782</data>
            <data key="ClusteringCoefficient">0.0</data>
            <data key="Degree">2</data>
            <data key="Eccentricity">10</data>
            <data key="IsSingleNode">false</data>
            <data key="NeighborhoodConnectivity">11.5</data>
            <data key="NumberOfDirectedEdges">2</data>
            <data key="NumberOfUndirectedEdges">0</data>
            <data key="PartnerOfMultiEdgedNodePairs">0</data>
            <data key="Radiality">0.55633803</data>
            <data key="SelfLoops">0</data>
            <data key="Stress">12</data>
            <data key="TopologicalCoefficient">0.875</data>
            <data key="E-value">4.35E-20</data>
            <data key="Score">60</data>
            <data key="HSP start">1</data>
            <data key="HSP end">60</data>
            <data key="HSP length">60</data>
            <data key="Query start">921</data>
            <data key="Query end">980</data>
            <data key="Overlap">3.5026269702</data>
            <data key="Identity">60</data>
            <data key="%Identity">100.0</data>
            <data key="Positive">60</data>
            <data key="%Positive">100.0</data>
            <data key="# missmatches">0</data>
            <data key="subfamily"/>
            <data key="Inflorescence_EL14">7.83</data>
            <data key="Inflorescence_EL17">6.89</data>
            <data key="Flower_EL20">11.89</data>
            <data key="Flower_EL23">12.27</data>
        </node>
        <node id="401">
            <data key="SUID">401</data>
            <data key="shared name">VitusP00127225</data>
            <data key="name">VitusP00127225</data>
            <data key="selected">false</data>
            <data key="AverageShortestPathLength">5.43661972</data>
            <data key="BetweennessCentrality">2.4145E-4</data>
            <data key="ClosenessCentrality">0.18393782</data>
            <data key="ClusteringCoefficient">0.0</data>
            <data key="Degree">2</data>
            <data key="Eccentricity">10</data>
            <data key="IsSingleNode">false</data>
            <data key="NeighborhoodConnectivity">11.5</data>
            <data key="NumberOfDirectedEdges">2</data>
            <data key="NumberOfUndirectedEdges">0</data>
            <data key="PartnerOfMultiEdgedNodePairs">0</data>
            <data key="Radiality">0.55633803</data>
            <data key="SelfLoops">0</data>
            <data key="Stress">12</data>
            <data key="TopologicalCoefficient">0.875</data>
            <data key="E-value">4.35E-20</data>
            <data key="Score">60</data>
            <data key="HSP start">1</data>
            <data key="HSP end">60</data>
            <data key="HSP length">60</data>
            <data key="Query start">913</data>
            <data key="Query end">972</data>
            <data key="Overlap">3.5026269702</data>
            <data key="Identity">60</data>
            <data key="%Identity">100.0</data>
            <data key="Positive">60</data>
            <data key="%Positive">100.0</data>
            <data key="# missmatches">0</data>
            <data key="subfamily"/>
            <data key="Inflorescence_EL14">7.62</data>
            <data key="Inflorescence_EL17">5.78</data>
            <data key="Flower_EL20">11.76</data>
            <data key="Flower_EL23">12.04</data>
        </node>
        <node id="400">
            <data key="SUID">400</data>
            <data key="shared name">VviTPS12</data>
            <data key="name">VviTPS12</data>
            <data key="selected">false</data>
            <data key="AverageShortestPathLength">4.56338028</data>
            <data key="BetweennessCentrality">0.15384082</data>
            <data key="ClosenessCentrality">0.2191358</data>
            <data key="ClusteringCoefficient">0.0</data>
            <data key="Degree">10</data>
            <data key="Eccentricity">9</data>
            <data key="IsSingleNode">false</data>
            <data key="NeighborhoodConnectivity">2.6</data>
            <data key="NumberOfDirectedEdges">10</data>
            <data key="NumberOfUndirectedEdges">0</data>
            <data key="PartnerOfMultiEdgedNodePairs">0</data>
            <data key="Radiality">0.64366197</data>
            <data key="SelfLoops">0</data>
            <data key="Stress">34488</data>
            <data key="TopologicalCoefficient">0.4</data>
            <data key="subfamily">TPS-a</data>
        </node>
        <node id="399">
            <data key="SUID">399</data>
            <data key="shared name">VitusP00127593</data>
            <data key="name">VitusP00127593</data>
            <data key="selected">false</data>
            <data key="AverageShortestPathLength">5.4084507</data>
            <data key="BetweennessCentrality">0.00211732</data>
            <data key="ClosenessCentrality">0.18489583</data>
            <data key="ClusteringCoefficient">0.0</data>
            <data key="Degree">2</data>
            <data key="Eccentricity">10</data>
            <data key="IsSingleNode">false</data>
            <data key="NeighborhoodConnectivity">9.5</data>
            <data key="NumberOfDirectedEdges">2</data>
            <data key="NumberOfUndirectedEdges">0</data>
            <data key="PartnerOfMultiEdgedNodePairs">0</data>
            <data key="Radiality">0.55915493</data>
            <data key="SelfLoops">0</data>
            <data key="Stress">60</data>
            <data key="TopologicalCoefficient">0.65384615</data>
            <data key="E-value">4.28E-20</data>
            <data key="Score">60</data>
            <data key="HSP start">1</data>
            <data key="HSP end">60</data>
            <data key="HSP length">60</data>
            <data key="Query start">406</data>
            <data key="Query end">465</data>
            <data key="Overlap">3.5587188612</data>
            <data key="Identity">60</data>
            <data key="%Identity">100.0</data>
            <data key="Positive">60</data>
            <data key="%Positive">100.0</data>
            <data key="# missmatches">0</data>
            <data key="subfamily"/>
            <data key="Inflorescence_EL14">5.74</data>
            <data key="Inflorescence_EL17">5.54</data>
            <data key="Flower_EL20">5.95</data>
            <data key="Flower_EL23">7.13</data>
        </node>
        <node id="398">
            <data key="SUID">398</data>
            <data key="shared name">VitusP00127427</data>
            <data key="name">VitusP00127427</data>
            <data key="selected">false</data>
            <data key="AverageShortestPathLength">5.12676056</data>
            <data key="BetweennessCentrality">0.01288002</data>
            <data key="ClosenessCentrality">0.19505495</data>
            <data key="ClusteringCoefficient">0.0</data>
            <data key="Degree">4</data>
            <data key="Eccentricity">10</data>
            <data key="IsSingleNode">false</data>
            <data key="NeighborhoodConnectivity">10.5</data>
            <data key="NumberOfDirectedEdges">4</data>
            <data key="NumberOfUndirectedEdges">0</data>
            <data key="PartnerOfMultiEdgedNodePairs">0</data>
            <data key="Radiality">0.58732394</data>
            <data key="SelfLoops">0</data>
            <data key="Stress">456</data>
            <data key="TopologicalCoefficient">0.45238095</data>
            <data key="E-value">4.28E-20</data>
            <data key="Score">60</data>
            <data key="HSP start">1</data>
            <data key="HSP end">60</data>
            <data key="HSP length">60</data>
            <data key="Query start">91</data>
            <data key="Query end">150</data>
            <data key="Overlap">3.5587188612</data>
            <data key="Identity">60</data>
            <data key="%Identity">100.0</data>
            <data key="Positive">60</data>
            <data key="%Positive">100.0</data>
            <data key="# missmatches">0</data>
            <data key="subfamily"/>
            <data key="Inflorescence_EL14">7.11</data>
            <data key="Inflorescence_EL17">6.71</data>
            <data key="Flower_EL20">12.94</data>
            <data key="Flower_EL23">12.84</data>
        </node>
        <node id="397">
            <data key="SUID">397</data>
            <data key="shared name">VviTPS13</data>
            <data key="name">VviTPS13</data>
            <data key="selected">false</data>
            <data key="AverageShortestPathLength">1.69230769</data>
            <data key="BetweennessCentrality">0.57692308</data>
            <data key="ClosenessCentrality">0.59090909</data>
            <data key="ClusteringCoefficient">0.0</data>
            <data key="Degree">8</data>
            <data key="Eccentricity">3</data>
            <data key="IsSingleNode">false</data>
            <data key="NeighborhoodConnectivity">1.5</data>
            <data key="NumberOfDirectedEdges">8</data>
            <data key="NumberOfUndirectedEdges">0</data>
            <data key="PartnerOfMultiEdgedNodePairs">0</data>
            <data key="Radiality">0.82692308</data>
            <data key="SelfLoops">0</data>
            <data key="Stress">216</data>
            <data key="TopologicalCoefficient">0.5</data>
            <data key="subfamily">TPS-a</data>
        </node>
        <node id="396">
            <data key="SUID">396</data>
            <data key="shared name">VitusP00127464</data>
            <data key="name">VitusP00127464</data>
            <data key="selected">false</data>
            <data key="AverageShortestPathLength">1.84615385</data>
            <data key="BetweennessCentrality">0.08012821</data>
            <data key="ClosenessCentrality">0.54166667</data>
            <data key="ClusteringCoefficient">0.0</data>
            <data key="Degree">2</data>
            <data key="Eccentricity">2</data>
            <data key="IsSingleNode">false</data>
            <data key="NeighborhoodConnectivity">8.0</data>
            <data key="NumberOfDirectedEdges">2</data>
            <data key="NumberOfUndirectedEdges">0</data>
            <data key="PartnerOfMultiEdgedNodePairs">0</data>
            <data key="Radiality">0.78846154</data>
            <data key="SelfLoops">0</data>
            <data key="Stress">50</data>
            <data key="TopologicalCoefficient">0.63636364</data>
            <data key="E-value">4.46E-20</data>
            <data key="Score">60</data>
            <data key="HSP start">1</data>
            <data key="HSP end">60</data>
            <data key="HSP length">60</data>
            <data key="Query start">879</data>
            <data key="Query end">938</data>
            <data key="Overlap">3.4188034188</data>
            <data key="Identity">60</data>
            <data key="%Identity">100.0</data>
            <data key="Positive">60</data>
            <data key="%Positive">100.0</data>
            <data key="# missmatches">0</data>
            <data key="subfamily"/>
            <data key="Inflorescence_EL14">5.28</data>
            <data key="Inflorescence_EL17">5.09</data>
            <data key="Flower_EL20">9.83</data>
            <data key="Flower_EL23">9.86</data>
        </node>
        <node id="395">
            <data key="SUID">395</data>
            <data key="shared name">VitusP00127320</data>
            <data key="name">VitusP00127320</data>
            <data key="selected">false</data>
            <data key="AverageShortestPathLength">2.61538462</data>
            <data key="BetweennessCentrality">0.0</data>
            <data key="ClosenessCentrality">0.38235294</data>
            <data key="ClusteringCoefficient">0.0</data>
            <data key="Degree">1</data>
            <data key="Eccentricity">4</data>
            <data key="IsSingleNode">false</data>
            <data key="NeighborhoodConnectivity">8.0</data>
            <data key="NumberOfDirectedEdges">1</data>
            <data key="NumberOfUndirectedEdges">0</data>
            <data key="PartnerOfMultiEdgedNodePairs">0</data>
            <data key="Radiality">0.59615385</data>
            <data key="SelfLoops">0</data>
            <data key="Stress">0</data>
            <data key="TopologicalCoefficient">0.0</data>
            <data key="E-value">3.43E-18</data>
            <data key="Score">56</data>
            <data key="HSP start">1</data>
            <data key="HSP end">60</data>
            <data key="HSP length">60</data>
            <data key="Query start">84</data>
            <data key="Query end">143</data>
            <data key="Overlap">3.5971223022</data>
            <data key="Identity">58</data>
            <data key="%Identity">96.6666666667</data>
            <data key="Positive">58</data>
            <data key="%Positive">96.6666666667</data>
            <data key="# missmatches">2</data>
            <data key="subfamily"/>
            <data key="Inflorescence_EL14">6.05</data>
            <data key="Inflorescence_EL17">6.59</data>
            <data key="Flower_EL20">6.87</data>
            <data key="Flower_EL23">8.3</data>
        </node>
        <node id="394">
            <data key="SUID">394</data>
            <data key="shared name">VviTPS14</data>
            <data key="name">VviTPS14</data>
            <data key="selected">false</data>
            <data key="AverageShortestPathLength">4.5915493</data>
            <data key="BetweennessCentrality">0.10880479</data>
            <data key="ClosenessCentrality">0.21779141</data>
            <data key="ClusteringCoefficient">0.0</data>
            <data key="Degree">9</data>
            <data key="Eccentricity">9</data>
            <data key="IsSingleNode">false</data>
            <data key="NeighborhoodConnectivity">3.0</data>
            <data key="NumberOfDirectedEdges">9</data>
            <data key="NumberOfUndirectedEdges">0</data>
            <data key="PartnerOfMultiEdgedNodePairs">0</data>
            <data key="Radiality">0.64084507</data>
            <data key="SelfLoops">0</data>
            <data key="Stress">29496</data>
            <data key="TopologicalCoefficient">0.5</data>
            <data key="subfamily">TPS-a</data>
        </node>
        <node id="393">
            <data key="SUID">393</data>
            <data key="shared name">VitusP00127497</data>
            <data key="name">VitusP00127497</data>
            <data key="selected">false</data>
            <data key="AverageShortestPathLength">3.83098592</data>
            <data key="BetweennessCentrality">0.15479819</data>
            <data key="ClosenessCentrality">0.26102941</data>
            <data key="ClusteringCoefficient">0.0</data>
            <data key="Degree">5</data>
            <data key="Eccentricity">8</data>
            <data key="IsSingleNode">false</data>
            <data key="NeighborhoodConnectivity">9.6</data>
            <data key="NumberOfDirectedEdges">5</data>
            <data key="NumberOfUndirectedEdges">0</data>
            <data key="PartnerOfMultiEdgedNodePairs">0</data>
            <data key="Radiality">0.71690141</data>
            <data key="SelfLoops">0</data>
            <data key="Stress">54448</data>
            <data key="TopologicalCoefficient">0.35833333</data>
            <data key="E-value">4.28E-20</data>
            <data key="Score">60</data>
            <data key="HSP start">1</data>
            <data key="HSP end">60</data>
            <data key="HSP length">60</data>
            <data key="Query start">46</data>
            <data key="Query end">105</data>
            <data key="Overlap">3.5587188612</data>
            <data key="Identity">60</data>
            <data key="%Identity">100.0</data>
            <data key="Positive">60</data>
            <data key="%Positive">100.0</data>
            <data key="# missmatches">0</data>
            <data key="subfamily"/>
            <data key="Inflorescence_EL14">7.0</data>
            <data key="Inflorescence_EL17">7.89</data>
            <data key="Flower_EL20">13.39</data>
            <data key="Flower_EL23">12.96</data>
        </node>
        <node id="392">
            <data key="SUID">392</data>
            <data key="shared name">VitusP00127425</data>
            <data key="name">VitusP00127425</data>
            <data key="selected">false</data>
            <data key="AverageShortestPathLength">3.83098592</data>
            <data key="BetweennessCentrality">0.15479819</data>
            <data key="ClosenessCentrality">0.26102941</data>
            <data key="ClusteringCoefficient">0.0</data>
            <data key="Degree">5</data>
            <data key="Eccentricity">8</data>
            <data key="IsSingleNode">false</data>
            <data key="NeighborhoodConnectivity">9.6</data>
            <data key="NumberOfDirectedEdges">5</data>
            <data key="NumberOfUndirectedEdges">0</data>
            <data key="PartnerOfMultiEdgedNodePairs">0</data>
            <data key="Radiality">0.71690141</data>
            <data key="SelfLoops">0</data>
            <data key="Stress">54448</data>
            <data key="TopologicalCoefficient">0.35833333</data>
            <data key="E-value">4.28E-20</data>
            <data key="Score">60</data>
            <data key="HSP start">1</data>
            <data key="HSP end">60</data>
            <data key="HSP length">60</data>
            <data key="Query start">45</data>
            <data key="Query end">104</data>
            <data key="Overlap">3.5587188612</data>
            <data key="Identity">60</data>
            <data key="%Identity">100.0</data>
            <data key="Positive">60</data>
            <data key="%Positive">100.0</data>
            <data key="# missmatches">0</data>
            <data key="subfamily"/>
            <data key="Inflorescence_EL14">7.02</data>
            <data key="Inflorescence_EL17">8.06</data>
            <data key="Flower_EL20">13.23</data>
            <data key="Flower_EL23">12.86</data>
        </node>
        <node id="391">
            <data key="SUID">391</data>
            <data key="shared name">VitusP00127423</data>
            <data key="name">VitusP00127423</data>
            <data key="selected">false</data>
            <data key="AverageShortestPathLength">5.29577465</data>
            <data key="BetweennessCentrality">0.00390789</data>
            <data key="ClosenessCentrality">0.18882979</data>
            <data key="ClusteringCoefficient">0.0</data>
            <data key="Degree">3</data>
            <data key="Eccentricity">10</data>
            <data key="IsSingleNode">false</data>
            <data key="NeighborhoodConnectivity">10.66666667</data>
            <data key="NumberOfDirectedEdges">3</data>
            <data key="NumberOfUndirectedEdges">0</data>
            <data key="PartnerOfMultiEdgedNodePairs">0</data>
            <data key="Radiality">0.57042254</data>
            <data key="SelfLoops">0</data>
            <data key="Stress">162</data>
            <data key="TopologicalCoefficient">0.60416667</data>
            <data key="E-value">4.35E-20</data>
            <data key="Score">60</data>
            <data key="HSP start">1</data>
            <data key="HSP end">60</data>
            <data key="HSP length">60</data>
            <data key="Query start">29</data>
            <data key="Query end">88</data>
            <data key="Overlap">3.5026269702</data>
            <data key="Identity">60</data>
            <data key="%Identity">100.0</data>
            <data key="Positive">60</data>
            <data key="%Positive">100.0</data>
            <data key="# missmatches">0</data>
            <data key="subfamily"/>
            <data key="Inflorescence_EL14">7.12</data>
            <data key="Inflorescence_EL17">7.78</data>
            <data key="Flower_EL20">11.33</data>
            <data key="Flower_EL23">11.49</data>
        </node>
        <node id="390">
            <data key="SUID">390</data>
            <data key="shared name">VviTPS15</data>
            <data key="name">VviTPS15</data>
            <data key="selected">false</data>
            <data key="AverageShortestPathLength">3.29577465</data>
            <data key="BetweennessCentrality">0.24348589</data>
            <data key="ClosenessCentrality">0.3034188</data>
            <data key="ClusteringCoefficient">0.0</data>
            <data key="Degree">10</data>
            <data key="Eccentricity">5</data>
            <data key="IsSingleNode">false</data>
            <data key="NeighborhoodConnectivity">4.0</data>
            <data key="NumberOfDirectedEdges">10</data>
            <data key="NumberOfUndirectedEdges">0</data>
            <data key="PartnerOfMultiEdgedNodePairs">0</data>
            <data key="Radiality">0.77042254</data>
            <data key="SelfLoops">0</data>
            <data key="Stress">88194</data>
            <data key="TopologicalCoefficient">0.375</data>
            <data key="subfamily">TPS-a</data>
        </node>
        <node id="389">
            <data key="SUID">389</data>
            <data key="shared name">VitusP00127293</data>
            <data key="name">VitusP00127293</data>
            <data key="selected">false</data>
            <data key="AverageShortestPathLength">4.1971831</data>
            <data key="BetweennessCentrality">0.00527163</data>
            <data key="ClosenessCentrality">0.23825503</data>
            <data key="ClusteringCoefficient">0.0</data>
            <data key="Degree">3</data>
            <data key="Eccentricity">6</data>
            <data key="IsSingleNode">false</data>
            <data key="NeighborhoodConnectivity">8.33333333</data>
            <data key="NumberOfDirectedEdges">3</data>
            <data key="NumberOfUndirectedEdges">0</data>
            <data key="PartnerOfMultiEdgedNodePairs">0</data>
            <data key="Radiality">0.68028169</data>
            <data key="SelfLoops">0</data>
            <data key="Stress">1234</data>
            <data key="TopologicalCoefficient">0.73333333</data>
            <data key="E-value">4.46E-20</data>
            <data key="Score">60</data>
            <data key="HSP start">1</data>
            <data key="HSP end">60</data>
            <data key="HSP length">60</data>
            <data key="Query start">1306</data>
            <data key="Query end">1365</data>
            <data key="Overlap">3.4188034188</data>
            <data key="Identity">60</data>
            <data key="%Identity">100.0</data>
            <data key="Positive">60</data>
            <data key="%Positive">100.0</data>
            <data key="# missmatches">0</data>
            <data key="subfamily"/>
            <data key="Inflorescence_EL14">6.13</data>
            <data key="Inflorescence_EL17">6.3</data>
            <data key="Flower_EL20">12.57</data>
            <data key="Flower_EL23">12.84</data>
        </node>
        <node id="388">
            <data key="SUID">388</data>
            <data key="shared name">VitusP00127213</data>
            <data key="name">VitusP00127213</data>
            <data key="selected">false</data>
            <data key="AverageShortestPathLength">3.52112676</data>
            <data key="BetweennessCentrality">0.26313775</data>
            <data key="ClosenessCentrality">0.284</data>
            <data key="ClusteringCoefficient">0.0</data>
            <data key="Degree">6</data>
            <data key="Eccentricity">6</data>
            <data key="IsSingleNode">false</data>
            <data key="NeighborhoodConnectivity">11.83333333</data>
            <data key="NumberOfDirectedEdges">6</data>
            <data key="NumberOfUndirectedEdges">0</data>
            <data key="PartnerOfMultiEdgedNodePairs">0</data>
            <data key="Radiality">0.74788732</data>
            <data key="SelfLoops">0</data>
            <data key="Stress">96270</data>
            <data key="TopologicalCoefficient">0.40123457</data>
            <data key="E-value">4.43E-20</data>
            <data key="Score">60</data>
            <data key="HSP start">1</data>
            <data key="HSP end">60</data>
            <data key="HSP length">60</data>
            <data key="Query start">611</data>
            <data key="Query end">670</data>
            <data key="Overlap">3.4423407917</data>
            <data key="Identity">60</data>
            <data key="%Identity">100.0</data>
            <data key="Positive">60</data>
            <data key="%Positive">100.0</data>
            <data key="# missmatches">0</data>
            <data key="subfamily"/>
            <data key="Inflorescence_EL14">9.46</data>
            <data key="Inflorescence_EL17">9.77</data>
            <data key="Flower_EL20">12.84</data>
            <data key="Flower_EL23">13.54</data>
        </node>
        <node id="387">
            <data key="SUID">387</data>
            <data key="shared name">VviTPS16</data>
            <data key="name">VviTPS16</data>
            <data key="selected">false</data>
            <data key="AverageShortestPathLength">4.08450704</data>
            <data key="BetweennessCentrality">0.13130129</data>
            <data key="ClosenessCentrality">0.24482759</data>
            <data key="ClusteringCoefficient">0.0</data>
            <data key="Degree">9</data>
            <data key="Eccentricity">7</data>
            <data key="IsSingleNode">false</data>
            <data key="NeighborhoodConnectivity">3.0</data>
            <data key="NumberOfDirectedEdges">9</data>
            <data key="NumberOfUndirectedEdges">0</data>
            <data key="PartnerOfMultiEdgedNodePairs">0</data>
            <data key="Radiality">0.6915493</data>
            <data key="SelfLoops">0</data>
            <data key="Stress">30112</data>
            <data key="TopologicalCoefficient">0.28571429</data>
            <data key="subfamily">TPS-a</data>
        </node>
        <node id="386">
            <data key="SUID">386</data>
            <data key="shared name">VitusP00127703</data>
            <data key="name">VitusP00127703</data>
            <data key="selected">false</data>
            <data key="AverageShortestPathLength">4.11267606</data>
            <data key="BetweennessCentrality">0.01039568</data>
            <data key="ClosenessCentrality">0.24315068</data>
            <data key="ClusteringCoefficient">0.0</data>
            <data key="Degree">3</data>
            <data key="Eccentricity">6</data>
            <data key="IsSingleNode">false</data>
            <data key="NeighborhoodConnectivity">9.66666667</data>
            <data key="NumberOfDirectedEdges">3</data>
            <data key="NumberOfUndirectedEdges">0</data>
            <data key="PartnerOfMultiEdgedNodePairs">0</data>
            <data key="Radiality">0.68873239</data>
            <data key="SelfLoops">0</data>
            <data key="Stress">4362</data>
            <data key="TopologicalCoefficient">0.66666667</data>
            <data key="E-value">4.24E-20</data>
            <data key="Score">60</data>
            <data key="HSP start">1</data>
            <data key="HSP end">60</data>
            <data key="HSP length">60</data>
            <data key="Query start">90</data>
            <data key="Query end">149</data>
            <data key="Overlap">3.5906642729</data>
            <data key="Identity">60</data>
            <data key="%Identity">100.0</data>
            <data key="Positive">60</data>
            <data key="%Positive">100.0</data>
            <data key="# missmatches">0</data>
            <data key="subfamily"/>
            <data key="Inflorescence_EL14">7.52</data>
            <data key="Inflorescence_EL17">7.49</data>
            <data key="Flower_EL20">11.6</data>
            <data key="Flower_EL23">12.8</data>
        </node>
        <node id="385">
            <data key="SUID">385</data>
            <data key="shared name">VviTPS17</data>
            <data key="name">VviTPS17</data>
            <data key="selected">false</data>
            <data key="AverageShortestPathLength">3.29577465</data>
            <data key="BetweennessCentrality">0.24348589</data>
            <data key="ClosenessCentrality">0.3034188</data>
            <data key="ClusteringCoefficient">0.0</data>
            <data key="Degree">10</data>
            <data key="Eccentricity">5</data>
            <data key="IsSingleNode">false</data>
            <data key="NeighborhoodConnectivity">4.0</data>
            <data key="NumberOfDirectedEdges">10</data>
            <data key="NumberOfUndirectedEdges">0</data>
            <data key="PartnerOfMultiEdgedNodePairs">0</data>
            <data key="Radiality">0.77042254</data>
            <data key="SelfLoops">0</data>
            <data key="Stress">88194</data>
            <data key="TopologicalCoefficient">0.375</data>
            <data key="subfamily">TPS-a</data>
        </node>
        <node id="384">
            <data key="SUID">384</data>
            <data key="shared name">VviTPS22</data>
            <data key="name">VviTPS22</data>
            <data key="selected">false</data>
            <data key="AverageShortestPathLength">1.125</data>
            <data key="BetweennessCentrality">0.375</data>
            <data key="ClosenessCentrality">0.88888889</data>
            <data key="ClusteringCoefficient">0.0</data>
            <data key="Degree">7</data>
            <data key="Eccentricity">2</data>
            <data key="IsSingleNode">false</data>
            <data key="NeighborhoodConnectivity">2.0</data>
            <data key="NumberOfDirectedEdges">7</data>
            <data key="NumberOfUndirectedEdges">0</data>
            <data key="PartnerOfMultiEdgedNodePairs">0</data>
            <data key="Radiality">0.9375</data>
            <data key="SelfLoops">0</data>
            <data key="Stress">42</data>
            <data key="TopologicalCoefficient">1.0</data>
            <data key="subfamily">TPS-a</data>
        </node>
        <node id="383">
            <data key="SUID">383</data>
            <data key="shared name">VitusP00130825</data>
            <data key="name">VitusP00130825</data>
            <data key="selected">false</data>
            <data key="AverageShortestPathLength">1.75</data>
            <data key="BetweennessCentrality">0.00510204</data>
            <data key="ClosenessCentrality">0.57142857</data>
            <data key="ClusteringCoefficient">0.0</data>
            <data key="Degree">2</data>
            <data key="Eccentricity">2</data>
            <data key="IsSingleNode">false</data>
            <data key="NeighborhoodConnectivity">7.0</data>
            <data key="NumberOfDirectedEdges">2</data>
            <data key="NumberOfUndirectedEdges">0</data>
            <data key="PartnerOfMultiEdgedNodePairs">0</data>
            <data key="Radiality">0.625</data>
            <data key="SelfLoops">0</data>
            <data key="Stress">2</data>
            <data key="TopologicalCoefficient">1.0</data>
            <data key="E-value">4.24E-20</data>
            <data key="Score">60</data>
            <data key="HSP start">1</data>
            <data key="HSP end">60</data>
            <data key="HSP length">60</data>
            <data key="Query start">319</data>
            <data key="Query end">378</data>
            <data key="Overlap">3.5971223022</data>
            <data key="Identity">60</data>
            <data key="%Identity">100.0</data>
            <data key="Positive">60</data>
            <data key="%Positive">100.0</data>
            <data key="# missmatches">0</data>
            <data key="subfamily"/>
            <data key="Inflorescence_EL14">6.4</data>
            <data key="Inflorescence_EL17">5.35</data>
            <data key="Flower_EL20">6.29</data>
            <data key="Flower_EL23">5.75</data>
        </node>
        <node id="382">
            <data key="SUID">382</data>
            <data key="shared name">VitusP00130822</data>
            <data key="name">VitusP00130822</data>
            <data key="selected">false</data>
            <data key="AverageShortestPathLength">1.75</data>
            <data key="BetweennessCentrality">0.00510204</data>
            <data key="ClosenessCentrality">0.57142857</data>
            <data key="ClusteringCoefficient">0.0</data>
            <data key="Degree">2</data>
            <data key="Eccentricity">2</data>
            <data key="IsSingleNode">false</data>
            <data key="NeighborhoodConnectivity">7.0</data>
            <data key="NumberOfDirectedEdges">2</data>
            <data key="NumberOfUndirectedEdges">0</data>
            <data key="PartnerOfMultiEdgedNodePairs">0</data>
            <data key="Radiality">0.625</data>
            <data key="SelfLoops">0</data>
            <data key="Stress">2</data>
            <data key="TopologicalCoefficient">1.0</data>
            <data key="E-value">4.24E-20</data>
            <data key="Score">60</data>
            <data key="HSP start">1</data>
            <data key="HSP end">60</data>
            <data key="HSP length">60</data>
            <data key="Query start">316</data>
            <data key="Query end">375</data>
            <data key="Overlap">3.5971223022</data>
            <data key="Identity">60</data>
            <data key="%Identity">100.0</data>
            <data key="Positive">60</data>
            <data key="%Positive">100.0</data>
            <data key="# missmatches">0</data>
            <data key="subfamily"/>
            <data key="Inflorescence_EL14">6.11</data>
            <data key="Inflorescence_EL17">6.37</data>
            <data key="Flower_EL20">6.71</data>
            <data key="Flower_EL23">7.43</data>
        </node>
        <node id="381">
            <data key="SUID">381</data>
            <data key="shared name">VviTPS23</data>
            <data key="name">VviTPS23</data>
            <data key="selected">false</data>
            <data key="AverageShortestPathLength">1.125</data>
            <data key="BetweennessCentrality">0.375</data>
            <data key="ClosenessCentrality">0.88888889</data>
            <data key="ClusteringCoefficient">0.0</data>
            <data key="Degree">7</data>
            <data key="Eccentricity">2</data>
            <data key="IsSingleNode">false</data>
            <data key="NeighborhoodConnectivity">2.0</data>
            <data key="NumberOfDirectedEdges">7</data>
            <data key="NumberOfUndirectedEdges">0</data>
            <data key="PartnerOfMultiEdgedNodePairs">0</data>
            <data key="Radiality">0.9375</data>
            <data key="SelfLoops">0</data>
            <data key="Stress">42</data>
            <data key="TopologicalCoefficient">1.0</data>
            <data key="subfamily">TPS-a</data>
        </node>
        <node id="380">
            <data key="SUID">380</data>
            <data key="shared name">VitusP00130801</data>
            <data key="name">VitusP00130801</data>
            <data key="selected">false</data>
            <data key="AverageShortestPathLength">1.75</data>
            <data key="BetweennessCentrality">0.00510204</data>
            <data key="ClosenessCentrality">0.57142857</data>
            <data key="ClusteringCoefficient">0.0</data>
            <data key="Degree">2</data>
            <data key="Eccentricity">2</data>
            <data key="IsSingleNode">false</data>
            <data key="NeighborhoodConnectivity">7.0</data>
            <data key="NumberOfDirectedEdges">2</data>
            <data key="NumberOfUndirectedEdges">0</data>
            <data key="PartnerOfMultiEdgedNodePairs">0</data>
            <data key="Radiality">0.625</data>
            <data key="SelfLoops">0</data>
            <data key="Stress">2</data>
            <data key="TopologicalCoefficient">1.0</data>
            <data key="E-value">4.24E-20</data>
            <data key="Score">60</data>
            <data key="HSP start">1</data>
            <data key="HSP end">60</data>
            <data key="HSP length">60</data>
            <data key="Query start">316</data>
            <data key="Query end">375</data>
            <data key="Overlap">3.5971223022</data>
            <data key="Identity">60</data>
            <data key="%Identity">100.0</data>
            <data key="Positive">60</data>
            <data key="%Positive">100.0</data>
            <data key="# missmatches">0</data>
            <data key="subfamily"/>
            <data key="Inflorescence_EL14">6.23</data>
            <data key="Inflorescence_EL17">6.73</data>
            <data key="Flower_EL20">6.35</data>
            <data key="Flower_EL23">6.66</data>
        </node>
        <node id="379">
            <data key="SUID">379</data>
            <data key="shared name">VviTPS25</data>
            <data key="name">VviTPS25</data>
            <data key="selected">false</data>
            <data key="AverageShortestPathLength">1.77777778</data>
            <data key="BetweennessCentrality">0.45833333</data>
            <data key="ClosenessCentrality">0.5625</data>
            <data key="ClusteringCoefficient">0.0</data>
            <data key="Degree">5</data>
            <data key="Eccentricity">3</data>
            <data key="IsSingleNode">false</data>
            <data key="NeighborhoodConnectivity">1.6</data>
            <data key="NumberOfDirectedEdges">5</data>
            <data key="NumberOfUndirectedEdges">0</data>
            <data key="PartnerOfMultiEdgedNodePairs">0</data>
            <data key="Radiality">0.80555556</data>
            <data key="SelfLoops">0</data>
            <data key="Stress">68</data>
            <data key="TopologicalCoefficient">0.6</data>
            <data key="subfamily">TPS-a</data>
        </node>
        <node id="378">
            <data key="SUID">378</data>
            <data key="shared name">VitusP00132940</data>
            <data key="name">VitusP00132940</data>
            <data key="selected">false</data>
            <data key="AverageShortestPathLength">1.77777778</data>
            <data key="BetweennessCentrality">0.11111111</data>
            <data key="ClosenessCentrality">0.5625</data>
            <data key="ClusteringCoefficient">0.0</data>
            <data key="Degree">2</data>
            <data key="Eccentricity">2</data>
            <data key="IsSingleNode">false</data>
            <data key="NeighborhoodConnectivity">5.5</data>
            <data key="NumberOfDirectedEdges">2</data>
            <data key="NumberOfUndirectedEdges">0</data>
            <data key="PartnerOfMultiEdgedNodePairs">0</data>
            <data key="Radiality">0.80555556</data>
            <data key="SelfLoops">0</data>
            <data key="Stress">24</data>
            <data key="TopologicalCoefficient">0.64285714</data>
            <data key="E-value">4.27E-20</data>
            <data key="Score">60</data>
            <data key="HSP start">1</data>
            <data key="HSP end">60</data>
            <data key="HSP length">60</data>
            <data key="Query start">1534</data>
            <data key="Query end">1593</data>
            <data key="Overlap">3.5714285714</data>
            <data key="Identity">60</data>
            <data key="%Identity">100.0</data>
            <data key="Positive">60</data>
            <data key="%Positive">100.0</data>
            <data key="# missmatches">0</data>
            <data key="subfamily"/>
            <data key="Inflorescence_EL14">8.6</data>
            <data key="Inflorescence_EL17">6.53</data>
            <data key="Flower_EL20">6.27</data>
            <data key="Flower_EL23">6.25</data>
        </node>
        <node id="377">
            <data key="SUID">377</data>
            <data key="shared name">VviTPS26</data>
            <data key="name">VviTPS26</data>
            <data key="selected">false</data>
            <data key="AverageShortestPathLength">1.55555556</data>
            <data key="BetweennessCentrality">0.625</data>
            <data key="ClosenessCentrality">0.64285714</data>
            <data key="ClusteringCoefficient">0.0</data>
            <data key="Degree">6</data>
            <data key="Eccentricity">3</data>
            <data key="IsSingleNode">false</data>
            <data key="NeighborhoodConnectivity">1.5</data>
            <data key="NumberOfDirectedEdges">6</data>
            <data key="NumberOfUndirectedEdges">0</data>
            <data key="PartnerOfMultiEdgedNodePairs">0</data>
            <data key="Radiality">0.86111111</data>
            <data key="SelfLoops">0</data>
            <data key="Stress">84</data>
            <data key="TopologicalCoefficient">0.5</data>
            <data key="subfamily">TPS-a</data>
        </node>
        <node id="376">
            <data key="SUID">376</data>
            <data key="shared name">VitusP00132922</data>
            <data key="name">VitusP00132922</data>
            <data key="selected">false</data>
            <data key="AverageShortestPathLength">1.77777778</data>
            <data key="BetweennessCentrality">0.11111111</data>
            <data key="ClosenessCentrality">0.5625</data>
            <data key="ClusteringCoefficient">0.0</data>
            <data key="Degree">2</data>
            <data key="Eccentricity">2</data>
            <data key="IsSingleNode">false</data>
            <data key="NeighborhoodConnectivity">5.5</data>
            <data key="NumberOfDirectedEdges">2</data>
            <data key="NumberOfUndirectedEdges">0</data>
            <data key="PartnerOfMultiEdgedNodePairs">0</data>
            <data key="Radiality">0.80555556</data>
            <data key="SelfLoops">0</data>
            <data key="Stress">24</data>
            <data key="TopologicalCoefficient">0.64285714</data>
            <data key="E-value">4.27E-20</data>
            <data key="Score">60</data>
            <data key="HSP start">1</data>
            <data key="HSP end">60</data>
            <data key="HSP length">60</data>
            <data key="Query start">587</data>
            <data key="Query end">646</data>
            <data key="Overlap">3.5714285714</data>
            <data key="Identity">60</data>
            <data key="%Identity">100.0</data>
            <data key="Positive">60</data>
            <data key="%Positive">100.0</data>
            <data key="# missmatches">0</data>
            <data key="subfamily"/>
            <data key="Inflorescence_EL14">7.97</data>
            <data key="Inflorescence_EL17">5.76</data>
            <data key="Flower_EL20">7.65</data>
            <data key="Flower_EL23">6.74</data>
        </node>
        <node id="375">
            <data key="SUID">375</data>
            <data key="shared name">VitusP00132930</data>
            <data key="name">VitusP00132930</data>
            <data key="selected">false</data>
            <data key="AverageShortestPathLength">1.77777778</data>
            <data key="BetweennessCentrality">0.11111111</data>
            <data key="ClosenessCentrality">0.5625</data>
            <data key="ClusteringCoefficient">0.0</data>
            <data key="Degree">2</data>
            <data key="Eccentricity">2</data>
            <data key="IsSingleNode">false</data>
            <data key="NeighborhoodConnectivity">5.5</data>
            <data key="NumberOfDirectedEdges">2</data>
            <data key="NumberOfUndirectedEdges">0</data>
            <data key="PartnerOfMultiEdgedNodePairs">0</data>
            <data key="Radiality">0.80555556</data>
            <data key="SelfLoops">0</data>
            <data key="Stress">24</data>
            <data key="TopologicalCoefficient">0.64285714</data>
            <data key="E-value">4.27E-20</data>
            <data key="Score">60</data>
            <data key="HSP start">1</data>
            <data key="HSP end">60</data>
            <data key="HSP length">60</data>
            <data key="Query start">1534</data>
            <data key="Query end">1593</data>
            <data key="Overlap">3.5714285714</data>
            <data key="Identity">60</data>
            <data key="%Identity">100.0</data>
            <data key="Positive">60</data>
            <data key="%Positive">100.0</data>
            <data key="# missmatches">0</data>
            <data key="subfamily"/>
            <data key="Inflorescence_EL14">8.11</data>
            <data key="Inflorescence_EL17">6.59</data>
            <data key="Flower_EL20">6.76</data>
            <data key="Flower_EL23">6.94</data>
        </node>
        <node id="374">
            <data key="SUID">374</data>
            <data key="shared name">VitusP00127720</data>
            <data key="name">VitusP00127720</data>
            <data key="selected">false</data>
            <data key="AverageShortestPathLength">1.77777778</data>
            <data key="BetweennessCentrality">0.00793651</data>
            <data key="ClosenessCentrality">0.5625</data>
            <data key="ClusteringCoefficient">0.0</data>
            <data key="Degree">2</data>
            <data key="Eccentricity">2</data>
            <data key="IsSingleNode">false</data>
            <data key="NeighborhoodConnectivity">7.5</data>
            <data key="NumberOfDirectedEdges">2</data>
            <data key="NumberOfUndirectedEdges">0</data>
            <data key="PartnerOfMultiEdgedNodePairs">0</data>
            <data key="Radiality">0.74074074</data>
            <data key="SelfLoops">0</data>
            <data key="Stress">4</data>
            <data key="TopologicalCoefficient">0.92857143</data>
            <data key="E-value">4.27E-20</data>
            <data key="Score">60</data>
            <data key="HSP start">1</data>
            <data key="HSP end">60</data>
            <data key="HSP length">60</data>
            <data key="Query start">1017</data>
            <data key="Query end">1076</data>
            <data key="Overlap">3.5714285714</data>
            <data key="Identity">60</data>
            <data key="%Identity">100.0</data>
            <data key="Positive">60</data>
            <data key="%Positive">100.0</data>
            <data key="# missmatches">0</data>
            <data key="subfamily"/>
            <data key="Inflorescence_EL14">5.88</data>
            <data key="Inflorescence_EL17">5.91</data>
            <data key="Flower_EL20">5.86</data>
            <data key="Flower_EL23">6.4</data>
        </node>
        <node id="373">
            <data key="SUID">373</data>
            <data key="shared name">VviTPS31</data>
            <data key="name">VviTPS31</data>
            <data key="selected">false</data>
            <data key="AverageShortestPathLength">1.125</data>
            <data key="BetweennessCentrality">0.375</data>
            <data key="ClosenessCentrality">0.88888889</data>
            <data key="ClusteringCoefficient">0.0</data>
            <data key="Degree">7</data>
            <data key="Eccentricity">2</data>
            <data key="IsSingleNode">false</data>
            <data key="NeighborhoodConnectivity">2.0</data>
            <data key="NumberOfDirectedEdges">7</data>
            <data key="NumberOfUndirectedEdges">0</data>
            <data key="PartnerOfMultiEdgedNodePairs">0</data>
            <data key="Radiality">0.9375</data>
            <data key="SelfLoops">0</data>
            <data key="Stress">42</data>
            <data key="TopologicalCoefficient">1.0</data>
            <data key="subfamily">TPS-b</data>
        </node>
        <node id="372">
            <data key="SUID">372</data>
            <data key="shared name">VitusP00034447</data>
            <data key="name">VitusP00034447</data>
            <data key="selected">false</data>
            <data key="AverageShortestPathLength">1.75</data>
            <data key="BetweennessCentrality">0.00510204</data>
            <data key="ClosenessCentrality">0.57142857</data>
            <data key="ClusteringCoefficient">0.0</data>
            <data key="Degree">2</data>
            <data key="Eccentricity">2</data>
            <data key="IsSingleNode">false</data>
            <data key="NeighborhoodConnectivity">7.0</data>
            <data key="NumberOfDirectedEdges">2</data>
            <data key="NumberOfUndirectedEdges">0</data>
            <data key="PartnerOfMultiEdgedNodePairs">0</data>
            <data key="Radiality">0.625</data>
            <data key="SelfLoops">0</data>
            <data key="Stress">2</data>
            <data key="TopologicalCoefficient">1.0</data>
            <data key="E-value">4.6E-20</data>
            <data key="Score">60</data>
            <data key="HSP start">1</data>
            <data key="HSP end">60</data>
            <data key="HSP length">60</data>
            <data key="Query start">1056</data>
            <data key="Query end">1115</data>
            <data key="Overlap">3.3167495854</data>
            <data key="Identity">60</data>
            <data key="%Identity">100.0</data>
            <data key="Positive">60</data>
            <data key="%Positive">100.0</data>
            <data key="# missmatches">0</data>
            <data key="subfamily"/>
            <data key="Inflorescence_EL14">6.51</data>
            <data key="Inflorescence_EL17">6.26</data>
            <data key="Flower_EL20">8.93</data>
            <data key="Flower_EL23">8.5</data>
        </node>
        <node id="371">
            <data key="SUID">371</data>
            <data key="shared name">VitusP00034444</data>
            <data key="name">VitusP00034444</data>
            <data key="selected">false</data>
            <data key="AverageShortestPathLength">1.75</data>
            <data key="BetweennessCentrality">0.00510204</data>
            <data key="ClosenessCentrality">0.57142857</data>
            <data key="ClusteringCoefficient">0.0</data>
            <data key="Degree">2</data>
            <data key="Eccentricity">2</data>
            <data key="IsSingleNode">false</data>
            <data key="NeighborhoodConnectivity">7.0</data>
            <data key="NumberOfDirectedEdges">2</data>
            <data key="NumberOfUndirectedEdges">0</data>
            <data key="PartnerOfMultiEdgedNodePairs">0</data>
            <data key="Radiality">0.625</data>
            <data key="SelfLoops">0</data>
            <data key="Stress">2</data>
            <data key="TopologicalCoefficient">1.0</data>
            <data key="E-value">4.6E-20</data>
            <data key="Score">60</data>
            <data key="HSP start">1</data>
            <data key="HSP end">60</data>
            <data key="HSP length">60</data>
            <data key="Query start">302</data>
            <data key="Query end">361</data>
            <data key="Overlap">3.3167495854</data>
            <data key="Identity">60</data>
            <data key="%Identity">100.0</data>
            <data key="Positive">60</data>
            <data key="%Positive">100.0</data>
            <data key="# missmatches">0</data>
            <data key="subfamily"/>
            <data key="Inflorescence_EL14">6.84</data>
            <data key="Inflorescence_EL17">5.23</data>
            <data key="Flower_EL20">8.19</data>
            <data key="Flower_EL23">8.34</data>
        </node>
        <node id="370">
            <data key="SUID">370</data>
            <data key="shared name">VitusP00248640</data>
            <data key="name">VitusP00248640</data>
            <data key="selected">false</data>
            <data key="AverageShortestPathLength">1.75</data>
            <data key="BetweennessCentrality">0.00510204</data>
            <data key="ClosenessCentrality">0.57142857</data>
            <data key="ClusteringCoefficient">0.0</data>
            <data key="Degree">2</data>
            <data key="Eccentricity">2</data>
            <data key="IsSingleNode">false</data>
            <data key="NeighborhoodConnectivity">7.0</data>
            <data key="NumberOfDirectedEdges">2</data>
            <data key="NumberOfUndirectedEdges">0</data>
            <data key="PartnerOfMultiEdgedNodePairs">0</data>
            <data key="Radiality">0.625</data>
            <data key="SelfLoops">0</data>
            <data key="Stress">2</data>
            <data key="TopologicalCoefficient">1.0</data>
            <data key="E-value">4.6E-20</data>
            <data key="Score">60</data>
            <data key="HSP start">1</data>
            <data key="HSP end">60</data>
            <data key="HSP length">60</data>
            <data key="Query start">802</data>
            <data key="Query end">861</data>
            <data key="Overlap">3.3167495854</data>
            <data key="Identity">60</data>
            <data key="%Identity">100.0</data>
            <data key="Positive">60</data>
            <data key="%Positive">100.0</data>
            <data key="# missmatches">0</data>
            <data key="subfamily"/>
            <data key="Inflorescence_EL14">6.46</data>
            <data key="Inflorescence_EL17">6.12</data>
            <data key="Flower_EL20">7.78</data>
            <data key="Flower_EL23">7.64</data>
        </node>
        <node id="369">
            <data key="SUID">369</data>
            <data key="shared name">VitusP00248637</data>
            <data key="name">VitusP00248637</data>
            <data key="selected">false</data>
            <data key="AverageShortestPathLength">1.75</data>
            <data key="BetweennessCentrality">0.00510204</data>
            <data key="ClosenessCentrality">0.57142857</data>
            <data key="ClusteringCoefficient">0.0</data>
            <data key="Degree">2</data>
            <data key="Eccentricity">2</data>
            <data key="IsSingleNode">false</data>
            <data key="NeighborhoodConnectivity">7.0</data>
            <data key="NumberOfDirectedEdges">2</data>
            <data key="NumberOfUndirectedEdges">0</data>
            <data key="PartnerOfMultiEdgedNodePairs">0</data>
            <data key="Radiality">0.625</data>
            <data key="SelfLoops">0</data>
            <data key="Stress">2</data>
            <data key="TopologicalCoefficient">1.0</data>
            <data key="E-value">4.6E-20</data>
            <data key="Score">60</data>
            <data key="HSP start">1</data>
            <data key="HSP end">60</data>
            <data key="HSP length">60</data>
            <data key="Query start">134</data>
            <data key="Query end">193</data>
            <data key="Overlap">3.3167495854</data>
            <data key="Identity">60</data>
            <data key="%Identity">100.0</data>
            <data key="Positive">60</data>
            <data key="%Positive">100.0</data>
            <data key="# missmatches">0</data>
            <data key="subfamily"/>
            <data key="Inflorescence_EL14">6.06</data>
            <data key="Inflorescence_EL17">5.42</data>
            <data key="Flower_EL20">5.6</data>
            <data key="Flower_EL23">5.82</data>
        </node>
        <node id="368">
            <data key="SUID">368</data>
            <data key="shared name">VitusP00248634</data>
            <data key="name">VitusP00248634</data>
            <data key="selected">false</data>
            <data key="AverageShortestPathLength">1.75</data>
            <data key="BetweennessCentrality">0.00510204</data>
            <data key="ClosenessCentrality">0.57142857</data>
            <data key="ClusteringCoefficient">0.0</data>
            <data key="Degree">2</data>
            <data key="Eccentricity">2</data>
            <data key="IsSingleNode">false</data>
            <data key="NeighborhoodConnectivity">7.0</data>
            <data key="NumberOfDirectedEdges">2</data>
            <data key="NumberOfUndirectedEdges">0</data>
            <data key="PartnerOfMultiEdgedNodePairs">0</data>
            <data key="Radiality">0.625</data>
            <data key="SelfLoops">0</data>
            <data key="Stress">2</data>
            <data key="TopologicalCoefficient">1.0</data>
            <data key="E-value">4.6E-20</data>
            <data key="Score">60</data>
            <data key="HSP start">1</data>
            <data key="HSP end">60</data>
            <data key="HSP length">60</data>
            <data key="Query start">127</data>
            <data key="Query end">186</data>
            <data key="Overlap">3.3167495854</data>
            <data key="Identity">60</data>
            <data key="%Identity">100.0</data>
            <data key="Positive">60</data>
            <data key="%Positive">100.0</data>
            <data key="# missmatches">0</data>
            <data key="subfamily"/>
            <data key="Inflorescence_EL14">5.03</data>
            <data key="Inflorescence_EL17">4.75</data>
            <data key="Flower_EL20">5.32</data>
            <data key="Flower_EL23">4.97</data>
        </node>
        <node id="367">
            <data key="SUID">367</data>
            <data key="shared name">VviTPS37</data>
            <data key="name">VviTPS37</data>
            <data key="selected">false</data>
            <data key="AverageShortestPathLength">2.15151515</data>
            <data key="BetweennessCentrality">0.5293111</data>
            <data key="ClosenessCentrality">0.46478873</data>
            <data key="ClusteringCoefficient">0.0</data>
            <data key="Degree">12</data>
            <data key="Eccentricity">3</data>
            <data key="IsSingleNode">false</data>
            <data key="NeighborhoodConnectivity">1.33333333</data>
            <data key="NumberOfDirectedEdges">12</data>
            <data key="NumberOfUndirectedEdges">0</data>
            <data key="PartnerOfMultiEdgedNodePairs">0</data>
            <data key="Radiality">0.71212121</data>
            <data key="SelfLoops">0</data>
            <data key="Stress">828</data>
            <data key="TopologicalCoefficient">0.08333333</data>
            <data key="subfamily">TPS-b</data>
        </node>
        <node id="366">
            <data key="SUID">366</data>
            <data key="shared name">VitusP00051114</data>
            <data key="name">VitusP00051114</data>
            <data key="selected">false</data>
            <data key="AverageShortestPathLength">3.12121212</data>
            <data key="BetweennessCentrality">0.0</data>
            <data key="ClosenessCentrality">0.32038835</data>
            <data key="ClusteringCoefficient">0.0</data>
            <data key="Degree">1</data>
            <data key="Eccentricity">4</data>
            <data key="IsSingleNode">false</data>
            <data key="NeighborhoodConnectivity">12.0</data>
            <data key="NumberOfDirectedEdges">1</data>
            <data key="NumberOfUndirectedEdges">0</data>
            <data key="PartnerOfMultiEdgedNodePairs">0</data>
            <data key="Radiality">0.46969697</data>
            <data key="SelfLoops">0</data>
            <data key="Stress">0</data>
            <data key="TopologicalCoefficient">0.0</data>
            <data key="E-value">3.63E-18</data>
            <data key="Score">56</data>
            <data key="HSP start">1</data>
            <data key="HSP end">60</data>
            <data key="HSP length">60</data>
            <data key="Query start">771</data>
            <data key="Query end">830</data>
            <data key="Overlap">3.4013605442</data>
            <data key="Identity">58</data>
            <data key="%Identity">96.6666666667</data>
            <data key="Positive">58</data>
            <data key="%Positive">96.6666666667</data>
            <data key="# missmatches">2</data>
            <data key="subfamily"/>
            <data key="Inflorescence_EL14">5.41</data>
            <data key="Inflorescence_EL17">4.74</data>
            <data key="Flower_EL20">4.99</data>
            <data key="Flower_EL23">6.21</data>
        </node>
        <node id="365">
            <data key="SUID">365</data>
            <data key="shared name">VitusP00051109</data>
            <data key="name">VitusP00051109</data>
            <data key="selected">false</data>
            <data key="AverageShortestPathLength">3.12121212</data>
            <data key="BetweennessCentrality">0.0</data>
            <data key="ClosenessCentrality">0.32038835</data>
            <data key="ClusteringCoefficient">0.0</data>
            <data key="Degree">1</data>
            <data key="Eccentricity">4</data>
            <data key="IsSingleNode">false</data>
            <data key="NeighborhoodConnectivity">12.0</data>
            <data key="NumberOfDirectedEdges">1</data>
            <data key="NumberOfUndirectedEdges">0</data>
            <data key="PartnerOfMultiEdgedNodePairs">0</data>
            <data key="Radiality">0.46969697</data>
            <data key="SelfLoops">0</data>
            <data key="Stress">0</data>
            <data key="TopologicalCoefficient">0.0</data>
            <data key="E-value">3.63E-18</data>
            <data key="Score">56</data>
            <data key="HSP start">1</data>
            <data key="HSP end">60</data>
            <data key="HSP length">60</data>
            <data key="Query start">766</data>
            <data key="Query end">825</data>
            <data key="Overlap">3.4013605442</data>
            <data key="Identity">58</data>
            <data key="%Identity">96.6666666667</data>
            <data key="Positive">58</data>
            <data key="%Positive">96.6666666667</data>
            <data key="# missmatches">2</data>
            <data key="subfamily"/>
            <data key="Inflorescence_EL14">5.38</data>
            <data key="Inflorescence_EL17">4.55</data>
            <data key="Flower_EL20">5.06</data>
            <data key="Flower_EL23">6.69</data>
        </node>
        <node id="364">
            <data key="SUID">364</data>
            <data key="shared name">VitusP00051030</data>
            <data key="name">VitusP00051030</data>
            <data key="selected">false</data>
            <data key="AverageShortestPathLength">3.12121212</data>
            <data key="BetweennessCentrality">0.0</data>
            <data key="ClosenessCentrality">0.32038835</data>
            <data key="ClusteringCoefficient">0.0</data>
            <data key="Degree">1</data>
            <data key="Eccentricity">4</data>
            <data key="IsSingleNode">false</data>
            <data key="NeighborhoodConnectivity">12.0</data>
            <data key="NumberOfDirectedEdges">1</data>
            <data key="NumberOfUndirectedEdges">0</data>
            <data key="PartnerOfMultiEdgedNodePairs">0</data>
            <data key="Radiality">0.46969697</data>
            <data key="SelfLoops">0</data>
            <data key="Stress">0</data>
            <data key="TopologicalCoefficient">0.0</data>
            <data key="E-value">3.63E-18</data>
            <data key="Score">56</data>
            <data key="HSP start">1</data>
            <data key="HSP end">60</data>
            <data key="HSP length">60</data>
            <data key="Query start">78</data>
            <data key="Query end">137</data>
            <data key="Overlap">3.4013605442</data>
            <data key="Identity">58</data>
            <data key="%Identity">96.6666666667</data>
            <data key="Positive">58</data>
            <data key="%Positive">96.6666666667</data>
            <data key="# missmatches">2</data>
            <data key="subfamily"/>
            <data key="Inflorescence_EL14">6.06</data>
            <data key="Inflorescence_EL17">5.62</data>
            <data key="Flower_EL20">8.6</data>
            <data key="Flower_EL23">10.33</data>
        </node>
        <node id="363">
            <data key="SUID">363</data>
            <data key="shared name">VitusP00052251</data>
            <data key="name">VitusP00052251</data>
            <data key="selected">false</data>
            <data key="AverageShortestPathLength">3.0</data>
            <data key="BetweennessCentrality">0.00578704</data>
            <data key="ClosenessCentrality">0.33333333</data>
            <data key="ClusteringCoefficient">0.0</data>
            <data key="Degree">2</data>
            <data key="Eccentricity">4</data>
            <data key="IsSingleNode">false</data>
            <data key="NeighborhoodConnectivity">9.5</data>
            <data key="NumberOfDirectedEdges">2</data>
            <data key="NumberOfUndirectedEdges">0</data>
            <data key="PartnerOfMultiEdgedNodePairs">0</data>
            <data key="Radiality">0.5</data>
            <data key="SelfLoops">0</data>
            <data key="Stress">40</data>
            <data key="TopologicalCoefficient">0.70833333</data>
            <data key="E-value">3.65E-18</data>
            <data key="Score">56</data>
            <data key="HSP start">1</data>
            <data key="HSP end">60</data>
            <data key="HSP length">60</data>
            <data key="Query start">830</data>
            <data key="Query end">889</data>
            <data key="Overlap">3.3840947547</data>
            <data key="Identity">58</data>
            <data key="%Identity">96.6666666667</data>
            <data key="Positive">58</data>
            <data key="%Positive">96.6666666667</data>
            <data key="# missmatches">2</data>
            <data key="subfamily"/>
            <data key="Inflorescence_EL14">8.89</data>
            <data key="Inflorescence_EL17">7.1</data>
            <data key="Flower_EL20">10.45</data>
            <data key="Flower_EL23">11.31</data>
        </node>
        <node id="362">
            <data key="SUID">362</data>
            <data key="shared name">VitusP00051035</data>
            <data key="name">VitusP00051035</data>
            <data key="selected">false</data>
            <data key="AverageShortestPathLength">1.96969697</data>
            <data key="BetweennessCentrality">0.40083678</data>
            <data key="ClosenessCentrality">0.50769231</data>
            <data key="ClusteringCoefficient">0.0</data>
            <data key="Degree">4</data>
            <data key="Eccentricity">4</data>
            <data key="IsSingleNode">false</data>
            <data key="NeighborhoodConnectivity">9.5</data>
            <data key="NumberOfDirectedEdges">4</data>
            <data key="NumberOfUndirectedEdges">0</data>
            <data key="PartnerOfMultiEdgedNodePairs">0</data>
            <data key="Radiality">0.75757576</data>
            <data key="SelfLoops">0</data>
            <data key="Stress">788</data>
            <data key="TopologicalCoefficient">0.31481481</data>
            <data key="E-value">4.04E-19</data>
            <data key="Score">58</data>
            <data key="HSP start">1</data>
            <data key="HSP end">60</data>
            <data key="HSP length">60</data>
            <data key="Query start">413</data>
            <data key="Query end">472</data>
            <data key="Overlap">3.4013605442</data>
            <data key="Identity">59</data>
            <data key="%Identity">98.3333333333</data>
            <data key="Positive">59</data>
            <data key="%Positive">98.3333333333</data>
            <data key="# missmatches">1</data>
            <data key="subfamily"/>
            <data key="Inflorescence_EL14">5.61</data>
            <data key="Inflorescence_EL17">5.32</data>
            <data key="Flower_EL20">11.68</data>
            <data key="Flower_EL23">12.3</data>
        </node>
        <node id="361">
            <data key="SUID">361</data>
            <data key="shared name">VviTPS39</data>
            <data key="name">VviTPS39</data>
            <data key="selected">false</data>
            <data key="AverageShortestPathLength">2.27272727</data>
            <data key="BetweennessCentrality">0.29953606</data>
            <data key="ClosenessCentrality">0.44</data>
            <data key="ClusteringCoefficient">0.0</data>
            <data key="Degree">10</data>
            <data key="Eccentricity">3</data>
            <data key="IsSingleNode">false</data>
            <data key="NeighborhoodConnectivity">2.3</data>
            <data key="NumberOfDirectedEdges">10</data>
            <data key="NumberOfUndirectedEdges">0</data>
            <data key="PartnerOfMultiEdgedNodePairs">0</data>
            <data key="Radiality">0.68181818</data>
            <data key="SelfLoops">0</data>
            <data key="Stress">876</data>
            <data key="TopologicalCoefficient">0.325</data>
            <data key="subfamily">TPS-b</data>
        </node>
        <node id="360">
            <data key="SUID">360</data>
            <data key="shared name">VitusP00052283</data>
            <data key="name">VitusP00052283</data>
            <data key="selected">false</data>
            <data key="AverageShortestPathLength">3.0</data>
            <data key="BetweennessCentrality">0.00578704</data>
            <data key="ClosenessCentrality">0.33333333</data>
            <data key="ClusteringCoefficient">0.0</data>
            <data key="Degree">2</data>
            <data key="Eccentricity">4</data>
            <data key="IsSingleNode">false</data>
            <data key="NeighborhoodConnectivity">9.5</data>
            <data key="NumberOfDirectedEdges">2</data>
            <data key="NumberOfUndirectedEdges">0</data>
            <data key="PartnerOfMultiEdgedNodePairs">0</data>
            <data key="Radiality">0.5</data>
            <data key="SelfLoops">0</data>
            <data key="Stress">40</data>
            <data key="TopologicalCoefficient">0.70833333</data>
            <data key="E-value">3.78E-19</data>
            <data key="Score">58</data>
            <data key="HSP start">1</data>
            <data key="HSP end">60</data>
            <data key="HSP length">60</data>
            <data key="Query start">244</data>
            <data key="Query end">303</data>
            <data key="Overlap">3.6231884058</data>
            <data key="Identity">59</data>
            <data key="%Identity">98.3333333333</data>
            <data key="Positive">59</data>
            <data key="%Positive">98.3333333333</data>
            <data key="# missmatches">1</data>
            <data key="subfamily"/>
            <data key="Inflorescence_EL14">7.06</data>
            <data key="Inflorescence_EL17">6.34</data>
            <data key="Flower_EL20">14.3</data>
            <data key="Flower_EL23">14.22</data>
        </node>
        <node id="359">
            <data key="SUID">359</data>
            <data key="shared name">VitusP00291566</data>
            <data key="name">VitusP00291566</data>
            <data key="selected">false</data>
            <data key="AverageShortestPathLength">2.51515152</data>
            <data key="BetweennessCentrality">0.06672928</data>
            <data key="ClosenessCentrality">0.39759036</data>
            <data key="ClusteringCoefficient">0.0</data>
            <data key="Degree">4</data>
            <data key="Eccentricity">4</data>
            <data key="IsSingleNode">false</data>
            <data key="NeighborhoodConnectivity">8.25</data>
            <data key="NumberOfDirectedEdges">4</data>
            <data key="NumberOfUndirectedEdges">0</data>
            <data key="PartnerOfMultiEdgedNodePairs">0</data>
            <data key="Radiality">0.62121212</data>
            <data key="SelfLoops">0</data>
            <data key="Stress">342</data>
            <data key="TopologicalCoefficient">0.40277778</data>
            <data key="E-value">3.31E-19</data>
            <data key="Score">58</data>
            <data key="HSP start">3</data>
            <data key="HSP end">60</data>
            <data key="HSP length">58</data>
            <data key="Query start">1</data>
            <data key="Query end">58</data>
            <data key="Overlap">3.9862542955</data>
            <data key="Identity">58</data>
            <data key="%Identity">100.0</data>
            <data key="Positive">58</data>
            <data key="%Positive">100.0</data>
            <data key="# missmatches">0</data>
            <data key="subfamily"/>
            <data key="Inflorescence_EL14">6.12</data>
            <data key="Inflorescence_EL17">5.48</data>
            <data key="Flower_EL20">12.27</data>
            <data key="Flower_EL23">11.71</data>
        </node>
        <node id="358">
            <data key="SUID">358</data>
            <data key="shared name">VviTPS41</data>
            <data key="name">VviTPS41</data>
            <data key="selected">false</data>
            <data key="AverageShortestPathLength">1.375</data>
            <data key="BetweennessCentrality">0.26785714</data>
            <data key="ClosenessCentrality">0.72727273</data>
            <data key="ClusteringCoefficient">0.0</data>
            <data key="Degree">6</data>
            <data key="Eccentricity">3</data>
            <data key="IsSingleNode">false</data>
            <data key="NeighborhoodConnectivity">2.0</data>
            <data key="NumberOfDirectedEdges">6</data>
            <data key="NumberOfUndirectedEdges">0</data>
            <data key="PartnerOfMultiEdgedNodePairs">0</data>
            <data key="Radiality">0.875</data>
            <data key="SelfLoops">0</data>
            <data key="Stress">30</data>
            <data key="TopologicalCoefficient">1.0</data>
            <data key="subfamily">TPS-b</data>
        </node>
        <node id="357">
            <data key="SUID">357</data>
            <data key="shared name">VitusP00051445</data>
            <data key="name">VitusP00051445</data>
            <data key="selected">false</data>
            <data key="AverageShortestPathLength">1.75</data>
            <data key="BetweennessCentrality">0.01190476</data>
            <data key="ClosenessCentrality">0.57142857</data>
            <data key="ClusteringCoefficient">0.0</data>
            <data key="Degree">2</data>
            <data key="Eccentricity">2</data>
            <data key="IsSingleNode">false</data>
            <data key="NeighborhoodConnectivity">6.5</data>
            <data key="NumberOfDirectedEdges">2</data>
            <data key="NumberOfUndirectedEdges">0</data>
            <data key="PartnerOfMultiEdgedNodePairs">0</data>
            <data key="Radiality">0.75</data>
            <data key="SelfLoops">0</data>
            <data key="Stress">4</data>
            <data key="TopologicalCoefficient">0.91666667</data>
            <data key="E-value">4.51E-20</data>
            <data key="Score">60</data>
            <data key="HSP start">1</data>
            <data key="HSP end">60</data>
            <data key="HSP length">60</data>
            <data key="Query start">801</data>
            <data key="Query end">860</data>
            <data key="Overlap">3.3840947547</data>
            <data key="Identity">60</data>
            <data key="%Identity">100.0</data>
            <data key="Positive">60</data>
            <data key="%Positive">100.0</data>
            <data key="# missmatches">0</data>
            <data key="subfamily"/>
            <data key="Inflorescence_EL14">5.1</data>
            <data key="Inflorescence_EL17">4.89</data>
            <data key="Flower_EL20">4.94</data>
            <data key="Flower_EL23">4.81</data>
        </node>
        <node id="356">
            <data key="SUID">356</data>
            <data key="shared name">VitusP00051441</data>
            <data key="name">VitusP00051441</data>
            <data key="selected">false</data>
            <data key="AverageShortestPathLength">1.75</data>
            <data key="BetweennessCentrality">0.01190476</data>
            <data key="ClosenessCentrality">0.57142857</data>
            <data key="ClusteringCoefficient">0.0</data>
            <data key="Degree">2</data>
            <data key="Eccentricity">2</data>
            <data key="IsSingleNode">false</data>
            <data key="NeighborhoodConnectivity">6.5</data>
            <data key="NumberOfDirectedEdges">2</data>
            <data key="NumberOfUndirectedEdges">0</data>
            <data key="PartnerOfMultiEdgedNodePairs">0</data>
            <data key="Radiality">0.75</data>
            <data key="SelfLoops">0</data>
            <data key="Stress">4</data>
            <data key="TopologicalCoefficient">0.91666667</data>
            <data key="E-value">4.51E-20</data>
            <data key="Score">60</data>
            <data key="HSP start">1</data>
            <data key="HSP end">60</data>
            <data key="HSP length">60</data>
            <data key="Query start">790</data>
            <data key="Query end">849</data>
            <data key="Overlap">3.3840947547</data>
            <data key="Identity">60</data>
            <data key="%Identity">100.0</data>
            <data key="Positive">60</data>
            <data key="%Positive">100.0</data>
            <data key="# missmatches">0</data>
            <data key="subfamily"/>
            <data key="Inflorescence_EL14">5.25</data>
            <data key="Inflorescence_EL17">6.09</data>
            <data key="Flower_EL20">5.09</data>
            <data key="Flower_EL23">4.82</data>
        </node>
        <node id="355">
            <data key="SUID">355</data>
            <data key="shared name">VitusP00052301</data>
            <data key="name">VitusP00052301</data>
            <data key="selected">false</data>
            <data key="AverageShortestPathLength">3.05</data>
            <data key="BetweennessCentrality">0.0</data>
            <data key="ClosenessCentrality">0.32786885</data>
            <data key="ClusteringCoefficient">0.0</data>
            <data key="Degree">1</data>
            <data key="Eccentricity">4</data>
            <data key="IsSingleNode">false</data>
            <data key="NeighborhoodConnectivity">8.0</data>
            <data key="NumberOfDirectedEdges">1</data>
            <data key="NumberOfUndirectedEdges">0</data>
            <data key="PartnerOfMultiEdgedNodePairs">0</data>
            <data key="Radiality">0.4875</data>
            <data key="SelfLoops">0</data>
            <data key="Stress">0</data>
            <data key="TopologicalCoefficient">0.0</data>
            <data key="E-value">3.7E-18</data>
            <data key="Score">56</data>
            <data key="HSP start">1</data>
            <data key="HSP end">60</data>
            <data key="HSP length">60</data>
            <data key="Query start">47</data>
            <data key="Query end">106</data>
            <data key="Overlap">3.3444816054</data>
            <data key="Identity">58</data>
            <data key="%Identity">96.6666666667</data>
            <data key="Positive">58</data>
            <data key="%Positive">96.6666666667</data>
            <data key="# missmatches">2</data>
            <data key="subfamily"/>
            <data key="Inflorescence_EL14">6.78</data>
            <data key="Inflorescence_EL17">7.26</data>
            <data key="Flower_EL20">7.27</data>
            <data key="Flower_EL23">8.02</data>
        </node>
        <node id="354">
            <data key="SUID">354</data>
            <data key="shared name">VitusP00052299</data>
            <data key="name">VitusP00052299</data>
            <data key="selected">false</data>
            <data key="AverageShortestPathLength">3.05</data>
            <data key="BetweennessCentrality">0.0</data>
            <data key="ClosenessCentrality">0.32786885</data>
            <data key="ClusteringCoefficient">0.0</data>
            <data key="Degree">1</data>
            <data key="Eccentricity">4</data>
            <data key="IsSingleNode">false</data>
            <data key="NeighborhoodConnectivity">8.0</data>
            <data key="NumberOfDirectedEdges">1</data>
            <data key="NumberOfUndirectedEdges">0</data>
            <data key="PartnerOfMultiEdgedNodePairs">0</data>
            <data key="Radiality">0.4875</data>
            <data key="SelfLoops">0</data>
            <data key="Stress">0</data>
            <data key="TopologicalCoefficient">0.0</data>
            <data key="E-value">3.7E-18</data>
            <data key="Score">56</data>
            <data key="HSP start">1</data>
            <data key="HSP end">60</data>
            <data key="HSP length">60</data>
            <data key="Query start">42</data>
            <data key="Query end">101</data>
            <data key="Overlap">3.3444816054</data>
            <data key="Identity">58</data>
            <data key="%Identity">96.6666666667</data>
            <data key="Positive">58</data>
            <data key="%Positive">96.6666666667</data>
            <data key="# missmatches">2</data>
            <data key="subfamily"/>
            <data key="Inflorescence_EL14">6.79</data>
            <data key="Inflorescence_EL17">8.13</data>
            <data key="Flower_EL20">6.92</data>
            <data key="Flower_EL23">8.14</data>
        </node>
        <node id="353">
            <data key="SUID">353</data>
            <data key="shared name">VitusP00051461</data>
            <data key="name">VitusP00051461</data>
            <data key="selected">false</data>
            <data key="AverageShortestPathLength">1.85</data>
            <data key="BetweennessCentrality">0.52368421</data>
            <data key="ClosenessCentrality">0.54054054</data>
            <data key="ClusteringCoefficient">0.0</data>
            <data key="Degree">3</data>
            <data key="Eccentricity">2</data>
            <data key="IsSingleNode">false</data>
            <data key="NeighborhoodConnectivity">7.66666667</data>
            <data key="NumberOfDirectedEdges">3</data>
            <data key="NumberOfUndirectedEdges">0</data>
            <data key="PartnerOfMultiEdgedNodePairs">0</data>
            <data key="Radiality">0.7875</data>
            <data key="SelfLoops">0</data>
            <data key="Stress">268</data>
            <data key="TopologicalCoefficient">0.39215686</data>
            <data key="E-value">4.54E-20</data>
            <data key="Score">60</data>
            <data key="HSP start">1</data>
            <data key="HSP end">60</data>
            <data key="HSP length">60</data>
            <data key="Query start">704</data>
            <data key="Query end">763</data>
            <data key="Overlap">3.3613445378</data>
            <data key="Identity">60</data>
            <data key="%Identity">100.0</data>
            <data key="Positive">60</data>
            <data key="%Positive">100.0</data>
            <data key="# missmatches">0</data>
            <data key="subfamily"/>
            <data key="Inflorescence_EL14">5.37</data>
            <data key="Inflorescence_EL17">5.76</data>
            <data key="Flower_EL20">5.5</data>
            <data key="Flower_EL23">7.57</data>
        </node>
        <node id="352">
            <data key="SUID">352</data>
            <data key="shared name">VviTPS43</data>
            <data key="name">VviTPS43</data>
            <data key="selected">false</data>
            <data key="AverageShortestPathLength">1.125</data>
            <data key="BetweennessCentrality">0.51785714</data>
            <data key="ClosenessCentrality">0.88888889</data>
            <data key="ClusteringCoefficient">0.0</data>
            <data key="Degree">7</data>
            <data key="Eccentricity">2</data>
            <data key="IsSingleNode">false</data>
            <data key="NeighborhoodConnectivity">1.85714286</data>
            <data key="NumberOfDirectedEdges">7</data>
            <data key="NumberOfUndirectedEdges">0</data>
            <data key="PartnerOfMultiEdgedNodePairs">0</data>
            <data key="Radiality">0.95833333</data>
            <data key="SelfLoops">0</data>
            <data key="Stress">54</data>
            <data key="TopologicalCoefficient">0.85714286</data>
            <data key="subfamily">TPS-b</data>
        </node>
        <node id="351">
            <data key="SUID">351</data>
            <data key="shared name">VitusP00051425</data>
            <data key="name">VitusP00051425</data>
            <data key="selected">false</data>
            <data key="AverageShortestPathLength">1.75</data>
            <data key="BetweennessCentrality">0.01190476</data>
            <data key="ClosenessCentrality">0.57142857</data>
            <data key="ClusteringCoefficient">0.0</data>
            <data key="Degree">2</data>
            <data key="Eccentricity">2</data>
            <data key="IsSingleNode">false</data>
            <data key="NeighborhoodConnectivity">6.5</data>
            <data key="NumberOfDirectedEdges">2</data>
            <data key="NumberOfUndirectedEdges">0</data>
            <data key="PartnerOfMultiEdgedNodePairs">0</data>
            <data key="Radiality">0.75</data>
            <data key="SelfLoops">0</data>
            <data key="Stress">4</data>
            <data key="TopologicalCoefficient">0.91666667</data>
            <data key="E-value">4.48E-20</data>
            <data key="Score">60</data>
            <data key="HSP start">1</data>
            <data key="HSP end">60</data>
            <data key="HSP length">60</data>
            <data key="Query start">789</data>
            <data key="Query end">848</data>
            <data key="Overlap">3.4071550256</data>
            <data key="Identity">60</data>
            <data key="%Identity">100.0</data>
            <data key="Positive">60</data>
            <data key="%Positive">100.0</data>
            <data key="# missmatches">0</data>
            <data key="subfamily"/>
            <data key="Inflorescence_EL14">5.32</data>
            <data key="Inflorescence_EL17">5.54</data>
            <data key="Flower_EL20">5.06</data>
            <data key="Flower_EL23">4.63</data>
        </node>
        <node id="350">
            <data key="SUID">350</data>
            <data key="shared name">VitusP00051421</data>
            <data key="name">VitusP00051421</data>
            <data key="selected">false</data>
            <data key="AverageShortestPathLength">1.75</data>
            <data key="BetweennessCentrality">0.01190476</data>
            <data key="ClosenessCentrality">0.57142857</data>
            <data key="ClusteringCoefficient">0.0</data>
            <data key="Degree">2</data>
            <data key="Eccentricity">2</data>
            <data key="IsSingleNode">false</data>
            <data key="NeighborhoodConnectivity">6.5</data>
            <data key="NumberOfDirectedEdges">2</data>
            <data key="NumberOfUndirectedEdges">0</data>
            <data key="PartnerOfMultiEdgedNodePairs">0</data>
            <data key="Radiality">0.75</data>
            <data key="SelfLoops">0</data>
            <data key="Stress">4</data>
            <data key="TopologicalCoefficient">0.91666667</data>
            <data key="E-value">4.48E-20</data>
            <data key="Score">60</data>
            <data key="HSP start">1</data>
            <data key="HSP end">60</data>
            <data key="HSP length">60</data>
            <data key="Query start">778</data>
            <data key="Query end">837</data>
            <data key="Overlap">3.4071550256</data>
            <data key="Identity">60</data>
            <data key="%Identity">100.0</data>
            <data key="Positive">60</data>
            <data key="%Positive">100.0</data>
            <data key="# missmatches">0</data>
            <data key="subfamily"/>
            <data key="Inflorescence_EL14">4.77</data>
            <data key="Inflorescence_EL17">5.95</data>
            <data key="Flower_EL20">6.23</data>
            <data key="Flower_EL23">5.47</data>
        </node>
        <node id="349">
            <data key="SUID">349</data>
            <data key="shared name">VitusP00051478</data>
            <data key="name">VitusP00051478</data>
            <data key="selected">false</data>
            <data key="AverageShortestPathLength">2.85</data>
            <data key="BetweennessCentrality">0.0</data>
            <data key="ClosenessCentrality">0.35087719</data>
            <data key="ClusteringCoefficient">0.0</data>
            <data key="Degree">1</data>
            <data key="Eccentricity">4</data>
            <data key="IsSingleNode">false</data>
            <data key="NeighborhoodConnectivity">10.0</data>
            <data key="NumberOfDirectedEdges">1</data>
            <data key="NumberOfUndirectedEdges">0</data>
            <data key="PartnerOfMultiEdgedNodePairs">0</data>
            <data key="Radiality">0.5375</data>
            <data key="SelfLoops">0</data>
            <data key="Stress">0</data>
            <data key="TopologicalCoefficient">0.0</data>
            <data key="E-value">3.68E-18</data>
            <data key="Score">56</data>
            <data key="HSP start">1</data>
            <data key="HSP end">60</data>
            <data key="HSP length">60</data>
            <data key="Query start">1300</data>
            <data key="Query end">1359</data>
            <data key="Overlap">3.3613445378</data>
            <data key="Identity">58</data>
            <data key="%Identity">96.6666666667</data>
            <data key="Positive">58</data>
            <data key="%Positive">96.6666666667</data>
            <data key="# missmatches">2</data>
            <data key="subfamily"/>
            <data key="Inflorescence_EL14">5.6</data>
            <data key="Inflorescence_EL17">4.94</data>
            <data key="Flower_EL20">5.36</data>
            <data key="Flower_EL23">5.26</data>
        </node>
        <node id="348">
            <data key="SUID">348</data>
            <data key="shared name">VitusP00051470</data>
            <data key="name">VitusP00051470</data>
            <data key="selected">false</data>
            <data key="AverageShortestPathLength">2.85</data>
            <data key="BetweennessCentrality">0.0</data>
            <data key="ClosenessCentrality">0.35087719</data>
            <data key="ClusteringCoefficient">0.0</data>
            <data key="Degree">1</data>
            <data key="Eccentricity">4</data>
            <data key="IsSingleNode">false</data>
            <data key="NeighborhoodConnectivity">10.0</data>
            <data key="NumberOfDirectedEdges">1</data>
            <data key="NumberOfUndirectedEdges">0</data>
            <data key="PartnerOfMultiEdgedNodePairs">0</data>
            <data key="Radiality">0.5375</data>
            <data key="SelfLoops">0</data>
            <data key="Stress">0</data>
            <data key="TopologicalCoefficient">0.0</data>
            <data key="E-value">3.68E-18</data>
            <data key="Score">56</data>
            <data key="HSP start">1</data>
            <data key="HSP end">60</data>
            <data key="HSP length">60</data>
            <data key="Query start">1272</data>
            <data key="Query end">1331</data>
            <data key="Overlap">3.3613445378</data>
            <data key="Identity">58</data>
            <data key="%Identity">96.6666666667</data>
            <data key="Positive">58</data>
            <data key="%Positive">96.6666666667</data>
            <data key="# missmatches">2</data>
            <data key="subfamily"/>
            <data key="Inflorescence_EL14">6.32</data>
            <data key="Inflorescence_EL17">5.35</data>
            <data key="Flower_EL20">5.9</data>
            <data key="Flower_EL23">5.07</data>
        </node>
        <node id="347">
            <data key="SUID">347</data>
            <data key="shared name">VviTPS46</data>
            <data key="name">VviTPS46</data>
            <data key="selected">false</data>
            <data key="AverageShortestPathLength">1.09090909</data>
            <data key="BetweennessCentrality">0.50909091</data>
            <data key="ClosenessCentrality">0.91666667</data>
            <data key="ClusteringCoefficient">0.0</data>
            <data key="Degree">10</data>
            <data key="Eccentricity">2</data>
            <data key="IsSingleNode">false</data>
            <data key="NeighborhoodConnectivity">1.9</data>
            <data key="NumberOfDirectedEdges">10</data>
            <data key="NumberOfUndirectedEdges">0</data>
            <data key="PartnerOfMultiEdgedNodePairs">0</data>
            <data key="Radiality">0.96969697</data>
            <data key="SelfLoops">0</data>
            <data key="Stress">108</data>
            <data key="TopologicalCoefficient">0.9</data>
            <data key="subfamily">TPS-b</data>
        </node>
        <node id="346">
            <data key="SUID">346</data>
            <data key="shared name">VitusP00287359</data>
            <data key="name">VitusP00287359</data>
            <data key="selected">false</data>
            <data key="AverageShortestPathLength">1.81818182</data>
            <data key="BetweennessCentrality">0.0040404</data>
            <data key="ClosenessCentrality">0.55</data>
            <data key="ClusteringCoefficient">0.0</data>
            <data key="Degree">2</data>
            <data key="Eccentricity">2</data>
            <data key="IsSingleNode">false</data>
            <data key="NeighborhoodConnectivity">9.5</data>
            <data key="NumberOfDirectedEdges">2</data>
            <data key="NumberOfUndirectedEdges">0</data>
            <data key="PartnerOfMultiEdgedNodePairs">0</data>
            <data key="Radiality">0.72727273</data>
            <data key="SelfLoops">0</data>
            <data key="Stress">4</data>
            <data key="TopologicalCoefficient">0.94444444</data>
            <data key="E-value">3.89E-19</data>
            <data key="Score">58</data>
            <data key="HSP start">1</data>
            <data key="HSP end">60</data>
            <data key="HSP length">60</data>
            <data key="Query start">1447</data>
            <data key="Query end">1506</data>
            <data key="Overlap">3.5273368607</data>
            <data key="Identity">59</data>
            <data key="%Identity">98.3333333333</data>
            <data key="Positive">59</data>
            <data key="%Positive">98.3333333333</data>
            <data key="# missmatches">1</data>
            <data key="subfamily"/>
            <data key="Inflorescence_EL14">8.32</data>
            <data key="Inflorescence_EL17">10.23</data>
            <data key="Flower_EL20">10.25</data>
            <data key="Flower_EL23">12.13</data>
        </node>
        <node id="345">
            <data key="SUID">345</data>
            <data key="shared name">VitusP00052286</data>
            <data key="name">VitusP00052286</data>
            <data key="selected">false</data>
            <data key="AverageShortestPathLength">2.51515152</data>
            <data key="BetweennessCentrality">0.06672928</data>
            <data key="ClosenessCentrality">0.39759036</data>
            <data key="ClusteringCoefficient">0.0</data>
            <data key="Degree">4</data>
            <data key="Eccentricity">4</data>
            <data key="IsSingleNode">false</data>
            <data key="NeighborhoodConnectivity">8.25</data>
            <data key="NumberOfDirectedEdges">4</data>
            <data key="NumberOfUndirectedEdges">0</data>
            <data key="PartnerOfMultiEdgedNodePairs">0</data>
            <data key="Radiality">0.62121212</data>
            <data key="SelfLoops">0</data>
            <data key="Stress">342</data>
            <data key="TopologicalCoefficient">0.40277778</data>
            <data key="E-value">3.31E-19</data>
            <data key="Score">58</data>
            <data key="HSP start">1</data>
            <data key="HSP end">60</data>
            <data key="HSP length">60</data>
            <data key="Query start">467</data>
            <data key="Query end">526</data>
            <data key="Overlap">4.1237113402</data>
            <data key="Identity">59</data>
            <data key="%Identity">98.3333333333</data>
            <data key="Positive">59</data>
            <data key="%Positive">98.3333333333</data>
            <data key="# missmatches">1</data>
            <data key="subfamily"/>
            <data key="Inflorescence_EL14">8.18</data>
            <data key="Inflorescence_EL17">7.89</data>
            <data key="Flower_EL20">14.38</data>
            <data key="Flower_EL23">14.45</data>
        </node>
        <node id="344">
            <data key="SUID">344</data>
            <data key="shared name">VitusP00052258</data>
            <data key="name">VitusP00052258</data>
            <data key="selected">false</data>
            <data key="AverageShortestPathLength">3.06060606</data>
            <data key="BetweennessCentrality">0.00692782</data>
            <data key="ClosenessCentrality">0.32673267</data>
            <data key="ClusteringCoefficient">0.0</data>
            <data key="Degree">2</data>
            <data key="Eccentricity">4</data>
            <data key="IsSingleNode">false</data>
            <data key="NeighborhoodConnectivity">8.0</data>
            <data key="NumberOfDirectedEdges">2</data>
            <data key="NumberOfUndirectedEdges">0</data>
            <data key="PartnerOfMultiEdgedNodePairs">0</data>
            <data key="Radiality">0.48484848</data>
            <data key="SelfLoops">0</data>
            <data key="Stress">44</data>
            <data key="TopologicalCoefficient">0.63636364</data>
            <data key="E-value">3.78E-19</data>
            <data key="Score">58</data>
            <data key="HSP start">1</data>
            <data key="HSP end">60</data>
            <data key="HSP length">60</data>
            <data key="Query start">1573</data>
            <data key="Query end">1632</data>
            <data key="Overlap">3.6231884058</data>
            <data key="Identity">59</data>
            <data key="%Identity">98.3333333333</data>
            <data key="Positive">59</data>
            <data key="%Positive">98.3333333333</data>
            <data key="# missmatches">1</data>
            <data key="subfamily"/>
            <data key="Inflorescence_EL14">6.44</data>
            <data key="Inflorescence_EL17">5.23</data>
            <data key="Flower_EL20">8.75</data>
            <data key="Flower_EL23">10.62</data>
        </node>
        <node id="343">
            <data key="SUID">343</data>
            <data key="shared name">VviTPS50</data>
            <data key="name">VviTPS50</data>
            <data key="selected">false</data>
            <data key="AverageShortestPathLength">2.45454545</data>
            <data key="BetweennessCentrality">0.21244491</data>
            <data key="ClosenessCentrality">0.40740741</data>
            <data key="ClusteringCoefficient">0.0</data>
            <data key="Degree">7</data>
            <data key="Eccentricity">3</data>
            <data key="IsSingleNode">false</data>
            <data key="NeighborhoodConnectivity">2.42857143</data>
            <data key="NumberOfDirectedEdges">7</data>
            <data key="NumberOfUndirectedEdges">0</data>
            <data key="PartnerOfMultiEdgedNodePairs">0</data>
            <data key="Radiality">0.63636364</data>
            <data key="SelfLoops">0</data>
            <data key="Stress">624</data>
            <data key="TopologicalCoefficient">0.35714286</data>
            <data key="subfamily">TPS-b</data>
        </node>
        <node id="342">
            <data key="SUID">342</data>
            <data key="shared name">VviTPS52</data>
            <data key="name">VviTPS52</data>
            <data key="selected">false</data>
            <data key="AverageShortestPathLength">1.8</data>
            <data key="BetweennessCentrality">0.38518519</data>
            <data key="ClosenessCentrality">0.55555556</data>
            <data key="ClusteringCoefficient">0.0</data>
            <data key="Degree">5</data>
            <data key="Eccentricity">3</data>
            <data key="IsSingleNode">false</data>
            <data key="NeighborhoodConnectivity">2.0</data>
            <data key="NumberOfDirectedEdges">5</data>
            <data key="NumberOfUndirectedEdges">0</data>
            <data key="PartnerOfMultiEdgedNodePairs">0</data>
            <data key="Radiality">0.8</data>
            <data key="SelfLoops">0</data>
            <data key="Stress">80</data>
            <data key="TopologicalCoefficient">0.5</data>
            <data key="subfamily">TPS-g</data>
        </node>
        <node id="341">
            <data key="SUID">341</data>
            <data key="shared name">VitusP00023500</data>
            <data key="name">VitusP00023500</data>
            <data key="selected">false</data>
            <data key="AverageShortestPathLength">1.9</data>
            <data key="BetweennessCentrality">0.08148148</data>
            <data key="ClosenessCentrality">0.52631579</data>
            <data key="ClusteringCoefficient">0.0</data>
            <data key="Degree">2</data>
            <data key="Eccentricity">3</data>
            <data key="IsSingleNode">false</data>
            <data key="NeighborhoodConnectivity">5.5</data>
            <data key="NumberOfDirectedEdges">2</data>
            <data key="NumberOfUndirectedEdges">0</data>
            <data key="PartnerOfMultiEdgedNodePairs">0</data>
            <data key="Radiality">0.775</data>
            <data key="SelfLoops">0</data>
            <data key="Stress">24</data>
            <data key="TopologicalCoefficient">0.64285714</data>
            <data key="E-value">4.58E-20</data>
            <data key="Score">60</data>
            <data key="HSP start">1</data>
            <data key="HSP end">60</data>
            <data key="HSP length">60</data>
            <data key="Query start">1233</data>
            <data key="Query end">1292</data>
            <data key="Overlap">3.3333333333</data>
            <data key="Identity">60</data>
            <data key="%Identity">100.0</data>
            <data key="Positive">60</data>
            <data key="%Positive">100.0</data>
            <data key="# missmatches">0</data>
            <data key="subfamily"/>
            <data key="Inflorescence_EL14">11.47</data>
            <data key="Inflorescence_EL17">9.57</data>
            <data key="Flower_EL20">7.57</data>
            <data key="Flower_EL23">6.53</data>
        </node>
        <node id="340">
            <data key="SUID">340</data>
            <data key="shared name">VitusP00292373</data>
            <data key="name">VitusP00292373</data>
            <data key="selected">false</data>
            <data key="AverageShortestPathLength">1.83333333</data>
            <data key="BetweennessCentrality">0.00192258</data>
            <data key="ClosenessCentrality">0.54545455</data>
            <data key="ClusteringCoefficient">0.0</data>
            <data key="Degree">6</data>
            <data key="Eccentricity">2</data>
            <data key="IsSingleNode">false</data>
            <data key="NeighborhoodConnectivity">28.66666667</data>
            <data key="NumberOfDirectedEdges">6</data>
            <data key="NumberOfUndirectedEdges">0</data>
            <data key="PartnerOfMultiEdgedNodePairs">0</data>
            <data key="Radiality">0.79166667</data>
            <data key="SelfLoops">0</data>
            <data key="Stress">122</data>
            <data key="TopologicalCoefficient">0.92222222</data>
            <data key="E-value">4.15E-20</data>
            <data key="Score">60</data>
            <data key="HSP start">1</data>
            <data key="HSP end">60</data>
            <data key="HSP length">60</data>
            <data key="Query start">1207</data>
            <data key="Query end">1266</data>
            <data key="Overlap">3.6697247706</data>
            <data key="Identity">60</data>
            <data key="%Identity">100.0</data>
            <data key="Positive">60</data>
            <data key="%Positive">100.0</data>
            <data key="# missmatches">0</data>
            <data key="subfamily"/>
            <data key="Inflorescence_EL14">10.52</data>
            <data key="Inflorescence_EL17">9.52</data>
            <data key="Flower_EL20">8.75</data>
            <data key="Flower_EL23">9.65</data>
        </node>
        <node id="339">
            <data key="SUID">339</data>
            <data key="shared name">VitusP00286829</data>
            <data key="name">VitusP00286829</data>
            <data key="selected">false</data>
            <data key="AverageShortestPathLength">1.83333333</data>
            <data key="BetweennessCentrality">0.00192258</data>
            <data key="ClosenessCentrality">0.54545455</data>
            <data key="ClusteringCoefficient">0.0</data>
            <data key="Degree">6</data>
            <data key="Eccentricity">2</data>
            <data key="IsSingleNode">false</data>
            <data key="NeighborhoodConnectivity">28.66666667</data>
            <data key="NumberOfDirectedEdges">6</data>
            <data key="NumberOfUndirectedEdges">0</data>
            <data key="PartnerOfMultiEdgedNodePairs">0</data>
            <data key="Radiality">0.79166667</data>
            <data key="SelfLoops">0</data>
            <data key="Stress">122</data>
            <data key="TopologicalCoefficient">0.92222222</data>
            <data key="E-value">3.74E-19</data>
            <data key="Score">58</data>
            <data key="HSP start">1</data>
            <data key="HSP end">60</data>
            <data key="HSP length">60</data>
            <data key="Query start">535</data>
            <data key="Query end">594</data>
            <data key="Overlap">3.6697247706</data>
            <data key="Identity">59</data>
            <data key="%Identity">98.3333333333</data>
            <data key="Positive">59</data>
            <data key="%Positive">98.3333333333</data>
            <data key="# missmatches">1</data>
            <data key="subfamily"/>
            <data key="Inflorescence_EL14">13.7</data>
            <data key="Inflorescence_EL17">12.15</data>
            <data key="Flower_EL20">11.02</data>
            <data key="Flower_EL23">9.04</data>
        </node>
        <node id="338">
            <data key="SUID">338</data>
            <data key="shared name">VitusP00286814</data>
            <data key="name">VitusP00286814</data>
            <data key="selected">false</data>
            <data key="AverageShortestPathLength">1.83333333</data>
            <data key="BetweennessCentrality">0.00192258</data>
            <data key="ClosenessCentrality">0.54545455</data>
            <data key="ClusteringCoefficient">0.0</data>
            <data key="Degree">6</data>
            <data key="Eccentricity">2</data>
            <data key="IsSingleNode">false</data>
            <data key="NeighborhoodConnectivity">28.66666667</data>
            <data key="NumberOfDirectedEdges">6</data>
            <data key="NumberOfUndirectedEdges">0</data>
            <data key="PartnerOfMultiEdgedNodePairs">0</data>
            <data key="Radiality">0.79166667</data>
            <data key="SelfLoops">0</data>
            <data key="Stress">122</data>
            <data key="TopologicalCoefficient">0.92222222</data>
            <data key="E-value">4.15E-20</data>
            <data key="Score">60</data>
            <data key="HSP start">1</data>
            <data key="HSP end">60</data>
            <data key="HSP length">60</data>
            <data key="Query start">506</data>
            <data key="Query end">565</data>
            <data key="Overlap">3.6697247706</data>
            <data key="Identity">60</data>
            <data key="%Identity">100.0</data>
            <data key="Positive">60</data>
            <data key="%Positive">100.0</data>
            <data key="# missmatches">0</data>
            <data key="subfamily"/>
            <data key="Inflorescence_EL14">13.99</data>
            <data key="Inflorescence_EL17">12.5</data>
            <data key="Flower_EL20">11.3</data>
            <data key="Flower_EL23">9.81</data>
        </node>
        <node id="337">
            <data key="SUID">337</data>
            <data key="shared name">VviTPS54</data>
            <data key="name">VviTPS54</data>
            <data key="selected">false</data>
            <data key="AverageShortestPathLength">1.58139535</data>
            <data key="BetweennessCentrality">0.11431096</data>
            <data key="ClosenessCentrality">0.63235294</data>
            <data key="ClusteringCoefficient">0.0</data>
            <data key="Degree">28</data>
            <data key="Eccentricity">3</data>
            <data key="IsSingleNode">false</data>
            <data key="NeighborhoodConnectivity">5.39285714</data>
            <data key="NumberOfDirectedEdges">28</data>
            <data key="NumberOfUndirectedEdges">0</data>
            <data key="PartnerOfMultiEdgedNodePairs">0</data>
            <data key="Radiality">0.85465116</data>
            <data key="SelfLoops">0</data>
            <data key="Stress">2774</data>
            <data key="TopologicalCoefficient">0.87857143</data>
            <data key="subfamily">TPS-g</data>
        </node>
        <node id="336">
            <data key="SUID">336</data>
            <data key="shared name">VitusP00287094</data>
            <data key="name">VitusP00287094</data>
            <data key="selected">false</data>
            <data key="AverageShortestPathLength">1.86046512</data>
            <data key="BetweennessCentrality">0.00306866</data>
            <data key="ClosenessCentrality">0.5375</data>
            <data key="ClusteringCoefficient">0.0</data>
            <data key="Degree">6</data>
            <data key="Eccentricity">2</data>
            <data key="IsSingleNode">false</data>
            <data key="NeighborhoodConnectivity">31.16666667</data>
            <data key="NumberOfDirectedEdges">6</data>
            <data key="NumberOfUndirectedEdges">0</data>
            <data key="PartnerOfMultiEdgedNodePairs">0</data>
            <data key="Radiality">0.78488372</data>
            <data key="SelfLoops">0</data>
            <data key="Stress">476</data>
            <data key="TopologicalCoefficient">0.81531532</data>
            <data key="E-value">4.46E-20</data>
            <data key="Score">60</data>
            <data key="HSP start">1</data>
            <data key="HSP end">60</data>
            <data key="HSP length">60</data>
            <data key="Query start">654</data>
            <data key="Query end">713</data>
            <data key="Overlap">3.4188034188</data>
            <data key="Identity">60</data>
            <data key="%Identity">100.0</data>
            <data key="Positive">60</data>
            <data key="%Positive">100.0</data>
            <data key="# missmatches">0</data>
            <data key="subfamily"/>
            <data key="Inflorescence_EL14">11.36</data>
            <data key="Inflorescence_EL17">11.16</data>
            <data key="Flower_EL20">10.28</data>
            <data key="Flower_EL23">10.46</data>
        </node>
        <node id="335">
            <data key="SUID">335</data>
            <data key="shared name">VitusP00287082</data>
            <data key="name">VitusP00287082</data>
            <data key="selected">false</data>
            <data key="AverageShortestPathLength">1.86046512</data>
            <data key="BetweennessCentrality">0.00306866</data>
            <data key="ClosenessCentrality">0.5375</data>
            <data key="ClusteringCoefficient">0.0</data>
            <data key="Degree">6</data>
            <data key="Eccentricity">2</data>
            <data key="IsSingleNode">false</data>
            <data key="NeighborhoodConnectivity">31.16666667</data>
            <data key="NumberOfDirectedEdges">6</data>
            <data key="NumberOfUndirectedEdges">0</data>
            <data key="PartnerOfMultiEdgedNodePairs">0</data>
            <data key="Radiality">0.78488372</data>
            <data key="SelfLoops">0</data>
            <data key="Stress">476</data>
            <data key="TopologicalCoefficient">0.81531532</data>
            <data key="E-value">4.42E-20</data>
            <data key="Score">60</data>
            <data key="HSP start">1</data>
            <data key="HSP end">60</data>
            <data key="HSP length">60</data>
            <data key="Query start">73</data>
            <data key="Query end">132</data>
            <data key="Overlap">3.4482758621</data>
            <data key="Identity">60</data>
            <data key="%Identity">100.0</data>
            <data key="Positive">60</data>
            <data key="%Positive">100.0</data>
            <data key="# missmatches">0</data>
            <data key="subfamily"/>
            <data key="Inflorescence_EL14">9.36</data>
            <data key="Inflorescence_EL17">7.73</data>
            <data key="Flower_EL20">6.67</data>
            <data key="Flower_EL23">5.65</data>
        </node>
        <node id="334">
            <data key="SUID">334</data>
            <data key="shared name">VitusP00286775</data>
            <data key="name">VitusP00286775</data>
            <data key="selected">false</data>
            <data key="AverageShortestPathLength">1.86046512</data>
            <data key="BetweennessCentrality">0.00306866</data>
            <data key="ClosenessCentrality">0.5375</data>
            <data key="ClusteringCoefficient">0.0</data>
            <data key="Degree">6</data>
            <data key="Eccentricity">2</data>
            <data key="IsSingleNode">false</data>
            <data key="NeighborhoodConnectivity">31.16666667</data>
            <data key="NumberOfDirectedEdges">6</data>
            <data key="NumberOfUndirectedEdges">0</data>
            <data key="PartnerOfMultiEdgedNodePairs">0</data>
            <data key="Radiality">0.78488372</data>
            <data key="SelfLoops">0</data>
            <data key="Stress">476</data>
            <data key="TopologicalCoefficient">0.81531532</data>
            <data key="E-value">4.46E-20</data>
            <data key="Score">60</data>
            <data key="HSP start">1</data>
            <data key="HSP end">60</data>
            <data key="HSP length">60</data>
            <data key="Query start">915</data>
            <data key="Query end">974</data>
            <data key="Overlap">3.4188034188</data>
            <data key="Identity">60</data>
            <data key="%Identity">100.0</data>
            <data key="Positive">60</data>
            <data key="%Positive">100.0</data>
            <data key="# missmatches">0</data>
            <data key="subfamily"/>
            <data key="Inflorescence_EL14">9.51</data>
            <data key="Inflorescence_EL17">9.89</data>
            <data key="Flower_EL20">8.61</data>
            <data key="Flower_EL23">7.66</data>
        </node>
        <node id="333">
            <data key="SUID">333</data>
            <data key="shared name">VitusP00286760</data>
            <data key="name">VitusP00286760</data>
            <data key="selected">false</data>
            <data key="AverageShortestPathLength">2.0</data>
            <data key="BetweennessCentrality">7.3473E-4</data>
            <data key="ClosenessCentrality">0.5</data>
            <data key="ClusteringCoefficient">0.0</data>
            <data key="Degree">3</data>
            <data key="Eccentricity">3</data>
            <data key="IsSingleNode">false</data>
            <data key="NeighborhoodConnectivity">30.66666667</data>
            <data key="NumberOfDirectedEdges">3</data>
            <data key="NumberOfUndirectedEdges">0</data>
            <data key="PartnerOfMultiEdgedNodePairs">0</data>
            <data key="Radiality">0.75</data>
            <data key="SelfLoops">0</data>
            <data key="Stress">118</data>
            <data key="TopologicalCoefficient">0.8018018</data>
            <data key="E-value">4.01E-19</data>
            <data key="Score">58</data>
            <data key="HSP start">1</data>
            <data key="HSP end">60</data>
            <data key="HSP length">60</data>
            <data key="Query start">437</data>
            <data key="Query end">496</data>
            <data key="Overlap">3.4246575342</data>
            <data key="Identity">59</data>
            <data key="%Identity">98.3333333333</data>
            <data key="Positive">59</data>
            <data key="%Positive">98.3333333333</data>
            <data key="# missmatches">1</data>
            <data key="subfamily"/>
            <data key="Inflorescence_EL14">9.29</data>
            <data key="Inflorescence_EL17">9.39</data>
            <data key="Flower_EL20">7.95</data>
            <data key="Flower_EL23">7.62</data>
        </node>
        <node id="332">
            <data key="SUID">332</data>
            <data key="shared name">VitusP00286758</data>
            <data key="name">VitusP00286758</data>
            <data key="selected">false</data>
            <data key="AverageShortestPathLength">2.23255814</data>
            <data key="BetweennessCentrality">1.5127E-4</data>
            <data key="ClosenessCentrality">0.44791667</data>
            <data key="ClusteringCoefficient">0.0</data>
            <data key="Degree">2</data>
            <data key="Eccentricity">4</data>
            <data key="IsSingleNode">false</data>
            <data key="NeighborhoodConnectivity">29.5</data>
            <data key="NumberOfDirectedEdges">2</data>
            <data key="NumberOfUndirectedEdges">0</data>
            <data key="PartnerOfMultiEdgedNodePairs">0</data>
            <data key="Radiality">0.69186047</data>
            <data key="SelfLoops">0</data>
            <data key="Stress">20</data>
            <data key="TopologicalCoefficient">0.86363636</data>
            <data key="E-value">3.61E-18</data>
            <data key="Score">56</data>
            <data key="HSP start">1</data>
            <data key="HSP end">60</data>
            <data key="HSP length">60</data>
            <data key="Query start">407</data>
            <data key="Query end">466</data>
            <data key="Overlap">3.4246575342</data>
            <data key="Identity">58</data>
            <data key="%Identity">96.6666666667</data>
            <data key="Positive">58</data>
            <data key="%Positive">96.6666666667</data>
            <data key="# missmatches">2</data>
            <data key="subfamily"/>
            <data key="Inflorescence_EL14">9.99</data>
            <data key="Inflorescence_EL17">9.02</data>
            <data key="Flower_EL20">7.06</data>
            <data key="Flower_EL23">7.29</data>
        </node>
        <node id="331">
            <data key="SUID">331</data>
            <data key="shared name">VitusP00283230</data>
            <data key="name">VitusP00283230</data>
            <data key="selected">false</data>
            <data key="AverageShortestPathLength">1.90697674</data>
            <data key="BetweennessCentrality">0.00213178</data>
            <data key="ClosenessCentrality">0.52439024</data>
            <data key="ClusteringCoefficient">0.0</data>
            <data key="Degree">5</data>
            <data key="Eccentricity">3</data>
            <data key="IsSingleNode">false</data>
            <data key="NeighborhoodConnectivity">31.0</data>
            <data key="NumberOfDirectedEdges">5</data>
            <data key="NumberOfUndirectedEdges">0</data>
            <data key="PartnerOfMultiEdgedNodePairs">0</data>
            <data key="Radiality">0.77325581</data>
            <data key="SelfLoops">0</data>
            <data key="Stress">328</data>
            <data key="TopologicalCoefficient">0.81081081</data>
            <data key="E-value">4.45E-20</data>
            <data key="Score">60</data>
            <data key="HSP start">1</data>
            <data key="HSP end">60</data>
            <data key="HSP length">60</data>
            <data key="Query start">754</data>
            <data key="Query end">813</data>
            <data key="Overlap">3.4246575342</data>
            <data key="Identity">60</data>
            <data key="%Identity">100.0</data>
            <data key="Positive">60</data>
            <data key="%Positive">100.0</data>
            <data key="# missmatches">0</data>
            <data key="subfamily"/>
            <data key="Inflorescence_EL14">10.73</data>
            <data key="Inflorescence_EL17">9.55</data>
            <data key="Flower_EL20">8.47</data>
            <data key="Flower_EL23">6.86</data>
        </node>
        <node id="330">
            <data key="SUID">330</data>
            <data key="shared name">VitusP00283228</data>
            <data key="name">VitusP00283228</data>
            <data key="selected">false</data>
            <data key="AverageShortestPathLength">2.23255814</data>
            <data key="BetweennessCentrality">1.5127E-4</data>
            <data key="ClosenessCentrality">0.44791667</data>
            <data key="ClusteringCoefficient">0.0</data>
            <data key="Degree">2</data>
            <data key="Eccentricity">4</data>
            <data key="IsSingleNode">false</data>
            <data key="NeighborhoodConnectivity">29.5</data>
            <data key="NumberOfDirectedEdges">2</data>
            <data key="NumberOfUndirectedEdges">0</data>
            <data key="PartnerOfMultiEdgedNodePairs">0</data>
            <data key="Radiality">0.69186047</data>
            <data key="SelfLoops">0</data>
            <data key="Stress">20</data>
            <data key="TopologicalCoefficient">0.86363636</data>
            <data key="E-value">4.45E-20</data>
            <data key="Score">60</data>
            <data key="HSP start">1</data>
            <data key="HSP end">60</data>
            <data key="HSP length">60</data>
            <data key="Query start">405</data>
            <data key="Query end">464</data>
            <data key="Overlap">3.4246575342</data>
            <data key="Identity">60</data>
            <data key="%Identity">100.0</data>
            <data key="Positive">60</data>
            <data key="%Positive">100.0</data>
            <data key="# missmatches">0</data>
            <data key="subfamily"/>
            <data key="Inflorescence_EL14">9.47</data>
            <data key="Inflorescence_EL17">8.15</data>
            <data key="Flower_EL20">6.75</data>
            <data key="Flower_EL23">6.62</data>
        </node>
        <node id="329">
            <data key="SUID">329</data>
            <data key="shared name">VitusP00282893</data>
            <data key="name">VitusP00282893</data>
            <data key="selected">false</data>
            <data key="AverageShortestPathLength">1.86046512</data>
            <data key="BetweennessCentrality">0.00306866</data>
            <data key="ClosenessCentrality">0.5375</data>
            <data key="ClusteringCoefficient">0.0</data>
            <data key="Degree">6</data>
            <data key="Eccentricity">2</data>
            <data key="IsSingleNode">false</data>
            <data key="NeighborhoodConnectivity">31.16666667</data>
            <data key="NumberOfDirectedEdges">6</data>
            <data key="NumberOfUndirectedEdges">0</data>
            <data key="PartnerOfMultiEdgedNodePairs">0</data>
            <data key="Radiality">0.78488372</data>
            <data key="SelfLoops">0</data>
            <data key="Stress">476</data>
            <data key="TopologicalCoefficient">0.81531532</data>
            <data key="E-value">4.42E-20</data>
            <data key="Score">60</data>
            <data key="HSP start">1</data>
            <data key="HSP end">60</data>
            <data key="HSP length">60</data>
            <data key="Query start">641</data>
            <data key="Query end">700</data>
            <data key="Overlap">3.4482758621</data>
            <data key="Identity">60</data>
            <data key="%Identity">100.0</data>
            <data key="Positive">60</data>
            <data key="%Positive">100.0</data>
            <data key="# missmatches">0</data>
            <data key="subfamily"/>
            <data key="Inflorescence_EL14">11.12</data>
            <data key="Inflorescence_EL17">10.31</data>
            <data key="Flower_EL20">9.2</data>
            <data key="Flower_EL23">9.25</data>
        </node>
        <node id="328">
            <data key="SUID">328</data>
            <data key="shared name">VviTPS55</data>
            <data key="name">VviTPS55</data>
            <data key="selected">false</data>
            <data key="AverageShortestPathLength">1.44186047</data>
            <data key="BetweennessCentrality">0.16932486</data>
            <data key="ClosenessCentrality">0.69354839</data>
            <data key="ClusteringCoefficient">0.0</data>
            <data key="Degree">31</data>
            <data key="Eccentricity">3</data>
            <data key="IsSingleNode">false</data>
            <data key="NeighborhoodConnectivity">5.16129032</data>
            <data key="NumberOfDirectedEdges">31</data>
            <data key="NumberOfUndirectedEdges">0</data>
            <data key="PartnerOfMultiEdgedNodePairs">0</data>
            <data key="Radiality">0.88953488</data>
            <data key="SelfLoops">0</data>
            <data key="Stress">4730</data>
            <data key="TopologicalCoefficient">0.83225806</data>
            <data key="subfamily">TPS-g</data>
        </node>
        <node id="327">
            <data key="SUID">327</data>
            <data key="shared name">VitusP00286802</data>
            <data key="name">VitusP00286802</data>
            <data key="selected">false</data>
            <data key="AverageShortestPathLength">1.90697674</data>
            <data key="BetweennessCentrality">0.00214108</data>
            <data key="ClosenessCentrality">0.52439024</data>
            <data key="ClusteringCoefficient">0.0</data>
            <data key="Degree">5</data>
            <data key="Eccentricity">3</data>
            <data key="IsSingleNode">false</data>
            <data key="NeighborhoodConnectivity">30.8</data>
            <data key="NumberOfDirectedEdges">5</data>
            <data key="NumberOfUndirectedEdges">0</data>
            <data key="PartnerOfMultiEdgedNodePairs">0</data>
            <data key="Radiality">0.77325581</data>
            <data key="SelfLoops">0</data>
            <data key="Stress">328</data>
            <data key="TopologicalCoefficient">0.80540541</data>
            <data key="E-value">4.02E-19</data>
            <data key="Score">58</data>
            <data key="HSP start">1</data>
            <data key="HSP end">60</data>
            <data key="HSP length">60</data>
            <data key="Query start">861</data>
            <data key="Query end">920</data>
            <data key="Overlap">3.4188034188</data>
            <data key="Identity">59</data>
            <data key="%Identity">98.3333333333</data>
            <data key="Positive">59</data>
            <data key="%Positive">98.3333333333</data>
            <data key="# missmatches">1</data>
            <data key="subfamily"/>
            <data key="Inflorescence_EL14">12.61</data>
            <data key="Inflorescence_EL17">12.18</data>
            <data key="Flower_EL20">10.32</data>
            <data key="Flower_EL23">9.36</data>
        </node>
        <node id="326">
            <data key="SUID">326</data>
            <data key="shared name">VviTPS56</data>
            <data key="name">VviTPS56</data>
            <data key="selected">false</data>
            <data key="AverageShortestPathLength">1.11111111</data>
            <data key="BetweennessCentrality">0.38888889</data>
            <data key="ClosenessCentrality">0.9</data>
            <data key="ClusteringCoefficient">0.0</data>
            <data key="Degree">8</data>
            <data key="Eccentricity">2</data>
            <data key="IsSingleNode">false</data>
            <data key="NeighborhoodConnectivity">2.0</data>
            <data key="NumberOfDirectedEdges">8</data>
            <data key="NumberOfUndirectedEdges">0</data>
            <data key="PartnerOfMultiEdgedNodePairs">0</data>
            <data key="Radiality">0.94444444</data>
            <data key="SelfLoops">0</data>
            <data key="Stress">56</data>
            <data key="TopologicalCoefficient">1.0</data>
            <data key="subfamily">TPS-g</data>
        </node>
        <node id="325">
            <data key="SUID">325</data>
            <data key="shared name">VitusP00283256</data>
            <data key="name">VitusP00283256</data>
            <data key="selected">false</data>
            <data key="AverageShortestPathLength">1.77777778</data>
            <data key="BetweennessCentrality">0.00347222</data>
            <data key="ClosenessCentrality">0.5625</data>
            <data key="ClusteringCoefficient">0.0</data>
            <data key="Degree">2</data>
            <data key="Eccentricity">2</data>
            <data key="IsSingleNode">false</data>
            <data key="NeighborhoodConnectivity">8.0</data>
            <data key="NumberOfDirectedEdges">2</data>
            <data key="NumberOfUndirectedEdges">0</data>
            <data key="PartnerOfMultiEdgedNodePairs">0</data>
            <data key="Radiality">0.61111111</data>
            <data key="SelfLoops">0</data>
            <data key="Stress">2</data>
            <data key="TopologicalCoefficient">1.0</data>
            <data key="E-value">4.41E-20</data>
            <data key="Score">60</data>
            <data key="HSP start">1</data>
            <data key="HSP end">60</data>
            <data key="HSP length">60</data>
            <data key="Query start">1444</data>
            <data key="Query end">1503</data>
            <data key="Overlap">3.4602076125</data>
            <data key="Identity">60</data>
            <data key="%Identity">100.0</data>
            <data key="Positive">60</data>
            <data key="%Positive">100.0</data>
            <data key="# missmatches">0</data>
            <data key="subfamily"/>
            <data key="Inflorescence_EL14">13.75</data>
            <data key="Inflorescence_EL17">13.87</data>
            <data key="Flower_EL20">11.17</data>
            <data key="Flower_EL23">9.64</data>
        </node>
        <node id="324">
            <data key="SUID">324</data>
            <data key="shared name">VitusP00283253</data>
            <data key="name">VitusP00283253</data>
            <data key="selected">false</data>
            <data key="AverageShortestPathLength">1.77777778</data>
            <data key="BetweennessCentrality">0.00347222</data>
            <data key="ClosenessCentrality">0.5625</data>
            <data key="ClusteringCoefficient">0.0</data>
            <data key="Degree">2</data>
            <data key="Eccentricity">2</data>
            <data key="IsSingleNode">false</data>
            <data key="NeighborhoodConnectivity">8.0</data>
            <data key="NumberOfDirectedEdges">2</data>
            <data key="NumberOfUndirectedEdges">0</data>
            <data key="PartnerOfMultiEdgedNodePairs">0</data>
            <data key="Radiality">0.61111111</data>
            <data key="SelfLoops">0</data>
            <data key="Stress">2</data>
            <data key="TopologicalCoefficient">1.0</data>
            <data key="E-value">4.41E-20</data>
            <data key="Score">60</data>
            <data key="HSP start">1</data>
            <data key="HSP end">60</data>
            <data key="HSP length">60</data>
            <data key="Query start">1441</data>
            <data key="Query end">1500</data>
            <data key="Overlap">3.4602076125</data>
            <data key="Identity">60</data>
            <data key="%Identity">100.0</data>
            <data key="Positive">60</data>
            <data key="%Positive">100.0</data>
            <data key="# missmatches">0</data>
            <data key="subfamily"/>
            <data key="Inflorescence_EL14">14.39</data>
            <data key="Inflorescence_EL17">14.01</data>
            <data key="Flower_EL20">11.23</data>
            <data key="Flower_EL23">9.86</data>
        </node>
        <node id="323">
            <data key="SUID">323</data>
            <data key="shared name">VviTPS58</data>
            <data key="name">VviTPS58</data>
            <data key="selected">false</data>
            <data key="AverageShortestPathLength">1.30555556</data>
            <data key="BetweennessCentrality">0.10415591</data>
            <data key="ClosenessCentrality">0.76595745</data>
            <data key="ClusteringCoefficient">0.0</data>
            <data key="Degree">28</data>
            <data key="Eccentricity">3</data>
            <data key="IsSingleNode">false</data>
            <data key="NeighborhoodConnectivity">5.92857143</data>
            <data key="NumberOfDirectedEdges">28</data>
            <data key="NumberOfUndirectedEdges">0</data>
            <data key="PartnerOfMultiEdgedNodePairs">0</data>
            <data key="Radiality">0.92361111</data>
            <data key="SelfLoops">0</data>
            <data key="Stress">972</data>
            <data key="TopologicalCoefficient">0.98571429</data>
            <data key="subfamily">TPS-g</data>
        </node>
        <node id="322">
            <data key="SUID">322</data>
            <data key="shared name">VitusP00292368</data>
            <data key="name">VitusP00292368</data>
            <data key="selected">false</data>
            <data key="AverageShortestPathLength">1.83333333</data>
            <data key="BetweennessCentrality">0.00192258</data>
            <data key="ClosenessCentrality">0.54545455</data>
            <data key="ClusteringCoefficient">0.0</data>
            <data key="Degree">6</data>
            <data key="Eccentricity">2</data>
            <data key="IsSingleNode">false</data>
            <data key="NeighborhoodConnectivity">28.66666667</data>
            <data key="NumberOfDirectedEdges">6</data>
            <data key="NumberOfUndirectedEdges">0</data>
            <data key="PartnerOfMultiEdgedNodePairs">0</data>
            <data key="Radiality">0.79166667</data>
            <data key="SelfLoops">0</data>
            <data key="Stress">122</data>
            <data key="TopologicalCoefficient">0.92222222</data>
            <data key="E-value">4.15E-20</data>
            <data key="Score">60</data>
            <data key="HSP start">1</data>
            <data key="HSP end">60</data>
            <data key="HSP length">60</data>
            <data key="Query start">803</data>
            <data key="Query end">862</data>
            <data key="Overlap">3.6697247706</data>
            <data key="Identity">60</data>
            <data key="%Identity">100.0</data>
            <data key="Positive">60</data>
            <data key="%Positive">100.0</data>
            <data key="# missmatches">0</data>
            <data key="subfamily"/>
            <data key="Inflorescence_EL14">12.33</data>
            <data key="Inflorescence_EL17">10.95</data>
            <data key="Flower_EL20">10.03</data>
            <data key="Flower_EL23">9.16</data>
        </node>
        <node id="321">
            <data key="SUID">321</data>
            <data key="shared name">VitusP00286796</data>
            <data key="name">VitusP00286796</data>
            <data key="selected">false</data>
            <data key="AverageShortestPathLength">1.83333333</data>
            <data key="BetweennessCentrality">0.00192258</data>
            <data key="ClosenessCentrality">0.54545455</data>
            <data key="ClusteringCoefficient">0.0</data>
            <data key="Degree">6</data>
            <data key="Eccentricity">2</data>
            <data key="IsSingleNode">false</data>
            <data key="NeighborhoodConnectivity">28.66666667</data>
            <data key="NumberOfDirectedEdges">6</data>
            <data key="NumberOfUndirectedEdges">0</data>
            <data key="PartnerOfMultiEdgedNodePairs">0</data>
            <data key="Radiality">0.79166667</data>
            <data key="SelfLoops">0</data>
            <data key="Stress">122</data>
            <data key="TopologicalCoefficient">0.92222222</data>
            <data key="E-value">4.15E-20</data>
            <data key="Score">60</data>
            <data key="HSP start">1</data>
            <data key="HSP end">60</data>
            <data key="HSP length">60</data>
            <data key="Query start">803</data>
            <data key="Query end">862</data>
            <data key="Overlap">3.6697247706</data>
            <data key="Identity">60</data>
            <data key="%Identity">100.0</data>
            <data key="Positive">60</data>
            <data key="%Positive">100.0</data>
            <data key="# missmatches">0</data>
            <data key="subfamily"/>
            <data key="Inflorescence_EL14">12.32</data>
            <data key="Inflorescence_EL17">10.56</data>
            <data key="Flower_EL20">9.9</data>
            <data key="Flower_EL23">9.08</data>
        </node>
        <node id="320">
            <data key="SUID">320</data>
            <data key="shared name">VitusP00282885</data>
            <data key="name">VitusP00282885</data>
            <data key="selected">false</data>
            <data key="AverageShortestPathLength">1.83333333</data>
            <data key="BetweennessCentrality">0.00192258</data>
            <data key="ClosenessCentrality">0.54545455</data>
            <data key="ClusteringCoefficient">0.0</data>
            <data key="Degree">6</data>
            <data key="Eccentricity">2</data>
            <data key="IsSingleNode">false</data>
            <data key="NeighborhoodConnectivity">28.66666667</data>
            <data key="NumberOfDirectedEdges">6</data>
            <data key="NumberOfUndirectedEdges">0</data>
            <data key="PartnerOfMultiEdgedNodePairs">0</data>
            <data key="Radiality">0.79166667</data>
            <data key="SelfLoops">0</data>
            <data key="Stress">122</data>
            <data key="TopologicalCoefficient">0.92222222</data>
            <data key="E-value">4.15E-20</data>
            <data key="Score">60</data>
            <data key="HSP start">1</data>
            <data key="HSP end">60</data>
            <data key="HSP length">60</data>
            <data key="Query start">803</data>
            <data key="Query end">862</data>
            <data key="Overlap">3.6697247706</data>
            <data key="Identity">60</data>
            <data key="%Identity">100.0</data>
            <data key="Positive">60</data>
            <data key="%Positive">100.0</data>
            <data key="# missmatches">0</data>
            <data key="subfamily"/>
            <data key="Inflorescence_EL14">12.34</data>
            <data key="Inflorescence_EL17">10.53</data>
            <data key="Flower_EL20">10.09</data>
            <data key="Flower_EL23">9.02</data>
        </node>
        <node id="319">
            <data key="SUID">319</data>
            <data key="shared name">VviTPS59</data>
            <data key="name">VviTPS59</data>
            <data key="selected">false</data>
            <data key="AverageShortestPathLength">1.34883721</data>
            <data key="BetweennessCentrality">0.14493043</data>
            <data key="ClosenessCentrality">0.74137931</data>
            <data key="ClusteringCoefficient">0.0</data>
            <data key="Degree">33</data>
            <data key="Eccentricity">3</data>
            <data key="IsSingleNode">false</data>
            <data key="NeighborhoodConnectivity">5.33333333</data>
            <data key="NumberOfDirectedEdges">33</data>
            <data key="NumberOfUndirectedEdges">0</data>
            <data key="PartnerOfMultiEdgedNodePairs">0</data>
            <data key="Radiality">0.9127907</data>
            <data key="SelfLoops">0</data>
            <data key="Stress">3908</data>
            <data key="TopologicalCoefficient">0.86666667</data>
            <data key="subfamily">TPS-g</data>
        </node>
        <node id="318">
            <data key="SUID">318</data>
            <data key="shared name">VitusP00286791</data>
            <data key="name">VitusP00286791</data>
            <data key="selected">false</data>
            <data key="AverageShortestPathLength">1.90697674</data>
            <data key="BetweennessCentrality">0.00176171</data>
            <data key="ClosenessCentrality">0.52439024</data>
            <data key="ClusteringCoefficient">0.0</data>
            <data key="Degree">5</data>
            <data key="Eccentricity">3</data>
            <data key="IsSingleNode">false</data>
            <data key="NeighborhoodConnectivity">31.2</data>
            <data key="NumberOfDirectedEdges">5</data>
            <data key="NumberOfUndirectedEdges">0</data>
            <data key="PartnerOfMultiEdgedNodePairs">0</data>
            <data key="Radiality">0.77325581</data>
            <data key="SelfLoops">0</data>
            <data key="Stress">264</data>
            <data key="TopologicalCoefficient">0.81621622</data>
            <data key="E-value">4.46E-20</data>
            <data key="Score">60</data>
            <data key="HSP start">1</data>
            <data key="HSP end">60</data>
            <data key="HSP length">60</data>
            <data key="Query start">414</data>
            <data key="Query end">473</data>
            <data key="Overlap">3.4188034188</data>
            <data key="Identity">60</data>
            <data key="%Identity">100.0</data>
            <data key="Positive">60</data>
            <data key="%Positive">100.0</data>
            <data key="# missmatches">0</data>
            <data key="subfamily"/>
            <data key="Inflorescence_EL14">9.73</data>
            <data key="Inflorescence_EL17">9.38</data>
            <data key="Flower_EL20">8.79</data>
            <data key="Flower_EL23">8.29</data>
        </node>
        <node id="317">
            <data key="SUID">317</data>
            <data key="shared name">VitusP00282907</data>
            <data key="name">VitusP00282907</data>
            <data key="selected">false</data>
            <data key="AverageShortestPathLength">1.86046512</data>
            <data key="BetweennessCentrality">0.00306866</data>
            <data key="ClosenessCentrality">0.5375</data>
            <data key="ClusteringCoefficient">0.0</data>
            <data key="Degree">6</data>
            <data key="Eccentricity">2</data>
            <data key="IsSingleNode">false</data>
            <data key="NeighborhoodConnectivity">31.16666667</data>
            <data key="NumberOfDirectedEdges">6</data>
            <data key="NumberOfUndirectedEdges">0</data>
            <data key="PartnerOfMultiEdgedNodePairs">0</data>
            <data key="Radiality">0.78488372</data>
            <data key="SelfLoops">0</data>
            <data key="Stress">476</data>
            <data key="TopologicalCoefficient">0.81531532</data>
            <data key="E-value">4.01E-19</data>
            <data key="Score">58</data>
            <data key="HSP start">1</data>
            <data key="HSP end">60</data>
            <data key="HSP length">60</data>
            <data key="Query start">416</data>
            <data key="Query end">475</data>
            <data key="Overlap">3.4246575342</data>
            <data key="Identity">59</data>
            <data key="%Identity">98.3333333333</data>
            <data key="Positive">59</data>
            <data key="%Positive">98.3333333333</data>
            <data key="# missmatches">1</data>
            <data key="subfamily"/>
            <data key="Inflorescence_EL14">10.18</data>
            <data key="Inflorescence_EL17">9.7</data>
            <data key="Flower_EL20">8.5</data>
            <data key="Flower_EL23">7.8</data>
        </node>
        <node id="316">
            <data key="SUID">316</data>
            <data key="shared name">VviTPS60</data>
            <data key="name">VviTPS60</data>
            <data key="selected">false</data>
            <data key="AverageShortestPathLength">1.39534884</data>
            <data key="BetweennessCentrality">0.13528261</data>
            <data key="ClosenessCentrality">0.71666667</data>
            <data key="ClusteringCoefficient">0.0</data>
            <data key="Degree">32</data>
            <data key="Eccentricity">3</data>
            <data key="IsSingleNode">false</data>
            <data key="NeighborhoodConnectivity">5.34375</data>
            <data key="NumberOfDirectedEdges">32</data>
            <data key="NumberOfUndirectedEdges">0</data>
            <data key="PartnerOfMultiEdgedNodePairs">0</data>
            <data key="Radiality">0.90116279</data>
            <data key="SelfLoops">0</data>
            <data key="Stress">3674</data>
            <data key="TopologicalCoefficient">0.86875</data>
            <data key="subfamily">TPS-g</data>
        </node>
        <node id="315">
            <data key="SUID">315</data>
            <data key="shared name">VitusP00286777</data>
            <data key="name">VitusP00286777</data>
            <data key="selected">false</data>
            <data key="AverageShortestPathLength">1.90697674</data>
            <data key="BetweennessCentrality">0.00195065</data>
            <data key="ClosenessCentrality">0.52439024</data>
            <data key="ClusteringCoefficient">0.0</data>
            <data key="Degree">5</data>
            <data key="Eccentricity">3</data>
            <data key="IsSingleNode">false</data>
            <data key="NeighborhoodConnectivity">31.8</data>
            <data key="NumberOfDirectedEdges">5</data>
            <data key="NumberOfUndirectedEdges">0</data>
            <data key="PartnerOfMultiEdgedNodePairs">0</data>
            <data key="Radiality">0.77325581</data>
            <data key="SelfLoops">0</data>
            <data key="Stress">312</data>
            <data key="TopologicalCoefficient">0.83243243</data>
            <data key="E-value">4.46E-20</data>
            <data key="Score">60</data>
            <data key="HSP start">1</data>
            <data key="HSP end">60</data>
            <data key="HSP length">60</data>
            <data key="Query start">1168</data>
            <data key="Query end">1227</data>
            <data key="Overlap">3.4188034188</data>
            <data key="Identity">60</data>
            <data key="%Identity">100.0</data>
            <data key="Positive">60</data>
            <data key="%Positive">100.0</data>
            <data key="# missmatches">0</data>
            <data key="subfamily"/>
            <data key="Inflorescence_EL14">11.53</data>
            <data key="Inflorescence_EL17">11.51</data>
            <data key="Flower_EL20">10.26</data>
            <data key="Flower_EL23">9.74</data>
        </node>
        <node id="314">
            <data key="SUID">314</data>
            <data key="shared name">VviTPS61</data>
            <data key="name">VviTPS61</data>
            <data key="selected">false</data>
            <data key="AverageShortestPathLength">1.25</data>
            <data key="BetweennessCentrality">0.20405785</data>
            <data key="ClosenessCentrality">0.8</data>
            <data key="ClusteringCoefficient">0.0</data>
            <data key="Degree">29</data>
            <data key="Eccentricity">3</data>
            <data key="IsSingleNode">false</data>
            <data key="NeighborhoodConnectivity">5.62068966</data>
            <data key="NumberOfDirectedEdges">29</data>
            <data key="NumberOfUndirectedEdges">0</data>
            <data key="PartnerOfMultiEdgedNodePairs">0</data>
            <data key="Radiality">0.9375</data>
            <data key="SelfLoops">0</data>
            <data key="Stress">2364</data>
            <data key="TopologicalCoefficient">0.92413793</data>
            <data key="subfamily">TPS-g</data>
        </node>
        <node id="313">
            <data key="SUID">313</data>
            <data key="shared name">VitusP00282883</data>
            <data key="name">VitusP00282883</data>
            <data key="selected">false</data>
            <data key="AverageShortestPathLength">1.83333333</data>
            <data key="BetweennessCentrality">0.00192258</data>
            <data key="ClosenessCentrality">0.54545455</data>
            <data key="ClusteringCoefficient">0.0</data>
            <data key="Degree">6</data>
            <data key="Eccentricity">2</data>
            <data key="IsSingleNode">false</data>
            <data key="NeighborhoodConnectivity">28.66666667</data>
            <data key="NumberOfDirectedEdges">6</data>
            <data key="NumberOfUndirectedEdges">0</data>
            <data key="PartnerOfMultiEdgedNodePairs">0</data>
            <data key="Radiality">0.79166667</data>
            <data key="SelfLoops">0</data>
            <data key="Stress">122</data>
            <data key="TopologicalCoefficient">0.92222222</data>
            <data key="E-value">4.15E-20</data>
            <data key="Score">60</data>
            <data key="HSP start">1</data>
            <data key="HSP end">60</data>
            <data key="HSP length">60</data>
            <data key="Query start">537</data>
            <data key="Query end">596</data>
            <data key="Overlap">3.6697247706</data>
            <data key="Identity">60</data>
            <data key="%Identity">100.0</data>
            <data key="Positive">60</data>
            <data key="%Positive">100.0</data>
            <data key="# missmatches">0</data>
            <data key="subfamily"/>
            <data key="Inflorescence_EL14">14.09</data>
            <data key="Inflorescence_EL17">12.53</data>
            <data key="Flower_EL20">11.26</data>
            <data key="Flower_EL23">9.34</data>
        </node>
        <node id="312">
            <data key="SUID">312</data>
            <data key="shared name">VviTPS62</data>
            <data key="name">VviTPS62</data>
            <data key="selected">false</data>
            <data key="AverageShortestPathLength">1.25</data>
            <data key="BetweennessCentrality">0.11701289</data>
            <data key="ClosenessCentrality">0.8</data>
            <data key="ClusteringCoefficient">0.0</data>
            <data key="Degree">29</data>
            <data key="Eccentricity">3</data>
            <data key="IsSingleNode">false</data>
            <data key="NeighborhoodConnectivity">5.86206897</data>
            <data key="NumberOfDirectedEdges">29</data>
            <data key="NumberOfUndirectedEdges">0</data>
            <data key="PartnerOfMultiEdgedNodePairs">0</data>
            <data key="Radiality">0.9375</data>
            <data key="SelfLoops">0</data>
            <data key="Stress">1248</data>
            <data key="TopologicalCoefficient">0.97241379</data>
            <data key="subfamily">TPS-g</data>
        </node>
        <node id="311">
            <data key="SUID">311</data>
            <data key="shared name">VviTPS63</data>
            <data key="name">VviTPS63</data>
            <data key="selected">false</data>
            <data key="AverageShortestPathLength">1.30555556</data>
            <data key="BetweennessCentrality">0.10741424</data>
            <data key="ClosenessCentrality">0.76595745</data>
            <data key="ClusteringCoefficient">0.0</data>
            <data key="Degree">28</data>
            <data key="Eccentricity">3</data>
            <data key="IsSingleNode">false</data>
            <data key="NeighborhoodConnectivity">5.89285714</data>
            <data key="NumberOfDirectedEdges">28</data>
            <data key="NumberOfUndirectedEdges">0</data>
            <data key="PartnerOfMultiEdgedNodePairs">0</data>
            <data key="Radiality">0.92361111</data>
            <data key="SelfLoops">0</data>
            <data key="Stress">1122</data>
            <data key="TopologicalCoefficient">0.97857143</data>
            <data key="subfamily">TPS-g</data>
        </node>
        <node id="310">
            <data key="SUID">310</data>
            <data key="shared name">VviTPS64</data>
            <data key="name">VviTPS64</data>
            <data key="selected">false</data>
            <data key="AverageShortestPathLength">1.48837209</data>
            <data key="BetweennessCentrality">0.12485479</data>
            <data key="ClosenessCentrality">0.671875</data>
            <data key="ClusteringCoefficient">0.0</data>
            <data key="Degree">30</data>
            <data key="Eccentricity">3</data>
            <data key="IsSingleNode">false</data>
            <data key="NeighborhoodConnectivity">5.43333333</data>
            <data key="NumberOfDirectedEdges">30</data>
            <data key="NumberOfUndirectedEdges">0</data>
            <data key="PartnerOfMultiEdgedNodePairs">0</data>
            <data key="Radiality">0.87790698</data>
            <data key="SelfLoops">0</data>
            <data key="Stress">3068</data>
            <data key="TopologicalCoefficient">0.88666667</data>
            <data key="subfamily">TPS-g</data>
        </node>
        <node id="309">
            <data key="SUID">309</data>
            <data key="shared name">VviTPS65</data>
            <data key="name">VviTPS65</data>
            <data key="selected">false</data>
            <data key="AverageShortestPathLength">1.11111111</data>
            <data key="BetweennessCentrality">0.38888889</data>
            <data key="ClosenessCentrality">0.9</data>
            <data key="ClusteringCoefficient">0.0</data>
            <data key="Degree">8</data>
            <data key="Eccentricity">2</data>
            <data key="IsSingleNode">false</data>
            <data key="NeighborhoodConnectivity">2.0</data>
            <data key="NumberOfDirectedEdges">8</data>
            <data key="NumberOfUndirectedEdges">0</data>
            <data key="PartnerOfMultiEdgedNodePairs">0</data>
            <data key="Radiality">0.94444444</data>
            <data key="SelfLoops">0</data>
            <data key="Stress">56</data>
            <data key="TopologicalCoefficient">1.0</data>
            <data key="subfamily">TPS-g</data>
        </node>
        <node id="308">
            <data key="SUID">308</data>
            <data key="shared name">VitusP00283276</data>
            <data key="name">VitusP00283276</data>
            <data key="selected">false</data>
            <data key="AverageShortestPathLength">1.77777778</data>
            <data key="BetweennessCentrality">0.00347222</data>
            <data key="ClosenessCentrality">0.5625</data>
            <data key="ClusteringCoefficient">0.0</data>
            <data key="Degree">2</data>
            <data key="Eccentricity">2</data>
            <data key="IsSingleNode">false</data>
            <data key="NeighborhoodConnectivity">8.0</data>
            <data key="NumberOfDirectedEdges">2</data>
            <data key="NumberOfUndirectedEdges">0</data>
            <data key="PartnerOfMultiEdgedNodePairs">0</data>
            <data key="Radiality">0.61111111</data>
            <data key="SelfLoops">0</data>
            <data key="Stress">2</data>
            <data key="TopologicalCoefficient">1.0</data>
            <data key="E-value">4.41E-20</data>
            <data key="Score">60</data>
            <data key="HSP start">1</data>
            <data key="HSP end">60</data>
            <data key="HSP length">60</data>
            <data key="Query start">1539</data>
            <data key="Query end">1598</data>
            <data key="Overlap">3.4602076125</data>
            <data key="Identity">60</data>
            <data key="%Identity">100.0</data>
            <data key="Positive">60</data>
            <data key="%Positive">100.0</data>
            <data key="# missmatches">0</data>
            <data key="subfamily"/>
            <data key="Inflorescence_EL14">12.88</data>
            <data key="Inflorescence_EL17">11.32</data>
            <data key="Flower_EL20">9.3</data>
            <data key="Flower_EL23">8.97</data>
        </node>
        <node id="307">
            <data key="SUID">307</data>
            <data key="shared name">VitusP00283272</data>
            <data key="name">VitusP00283272</data>
            <data key="selected">false</data>
            <data key="AverageShortestPathLength">1.77777778</data>
            <data key="BetweennessCentrality">0.00347222</data>
            <data key="ClosenessCentrality">0.5625</data>
            <data key="ClusteringCoefficient">0.0</data>
            <data key="Degree">2</data>
            <data key="Eccentricity">2</data>
            <data key="IsSingleNode">false</data>
            <data key="NeighborhoodConnectivity">8.0</data>
            <data key="NumberOfDirectedEdges">2</data>
            <data key="NumberOfUndirectedEdges">0</data>
            <data key="PartnerOfMultiEdgedNodePairs">0</data>
            <data key="Radiality">0.61111111</data>
            <data key="SelfLoops">0</data>
            <data key="Stress">2</data>
            <data key="TopologicalCoefficient">1.0</data>
            <data key="E-value">4.41E-20</data>
            <data key="Score">60</data>
            <data key="HSP start">1</data>
            <data key="HSP end">60</data>
            <data key="HSP length">60</data>
            <data key="Query start">1444</data>
            <data key="Query end">1503</data>
            <data key="Overlap">3.4602076125</data>
            <data key="Identity">60</data>
            <data key="%Identity">100.0</data>
            <data key="Positive">60</data>
            <data key="%Positive">100.0</data>
            <data key="# missmatches">0</data>
            <data key="subfamily"/>
            <data key="Inflorescence_EL14">14.66</data>
            <data key="Inflorescence_EL17">13.91</data>
            <data key="Flower_EL20">11.52</data>
            <data key="Flower_EL23">10.49</data>
        </node>
        <node id="306">
            <data key="SUID">306</data>
            <data key="shared name">VitusP00283270</data>
            <data key="name">VitusP00283270</data>
            <data key="selected">false</data>
            <data key="AverageShortestPathLength">1.77777778</data>
            <data key="BetweennessCentrality">0.00347222</data>
            <data key="ClosenessCentrality">0.5625</data>
            <data key="ClusteringCoefficient">0.0</data>
            <data key="Degree">2</data>
            <data key="Eccentricity">2</data>
            <data key="IsSingleNode">false</data>
            <data key="NeighborhoodConnectivity">8.0</data>
            <data key="NumberOfDirectedEdges">2</data>
            <data key="NumberOfUndirectedEdges">0</data>
            <data key="PartnerOfMultiEdgedNodePairs">0</data>
            <data key="Radiality">0.61111111</data>
            <data key="SelfLoops">0</data>
            <data key="Stress">2</data>
            <data key="TopologicalCoefficient">1.0</data>
            <data key="E-value">4.41E-20</data>
            <data key="Score">60</data>
            <data key="HSP start">1</data>
            <data key="HSP end">60</data>
            <data key="HSP length">60</data>
            <data key="Query start">1441</data>
            <data key="Query end">1500</data>
            <data key="Overlap">3.4602076125</data>
            <data key="Identity">60</data>
            <data key="%Identity">100.0</data>
            <data key="Positive">60</data>
            <data key="%Positive">100.0</data>
            <data key="# missmatches">0</data>
            <data key="subfamily"/>
            <data key="Inflorescence_EL14">14.52</data>
            <data key="Inflorescence_EL17">14.03</data>
            <data key="Flower_EL20">11.38</data>
            <data key="Flower_EL23">10.29</data>
        </node>
        <node id="305">
            <data key="SUID">305</data>
            <data key="shared name">VviTPS66</data>
            <data key="name">VviTPS66</data>
            <data key="selected">false</data>
            <data key="AverageShortestPathLength">1.34883721</data>
            <data key="BetweennessCentrality">0.15293534</data>
            <data key="ClosenessCentrality">0.74137931</data>
            <data key="ClusteringCoefficient">0.0</data>
            <data key="Degree">33</data>
            <data key="Eccentricity">3</data>
            <data key="IsSingleNode">false</data>
            <data key="NeighborhoodConnectivity">5.27272727</data>
            <data key="NumberOfDirectedEdges">33</data>
            <data key="NumberOfUndirectedEdges">0</data>
            <data key="PartnerOfMultiEdgedNodePairs">0</data>
            <data key="Radiality">0.9127907</data>
            <data key="SelfLoops">0</data>
            <data key="Stress">3996</data>
            <data key="TopologicalCoefficient">0.85454545</data>
            <data key="subfamily">TPS-g</data>
        </node>
        <node id="304">
            <data key="SUID">304</data>
            <data key="shared name">VitusP00287093</data>
            <data key="name">VitusP00287093</data>
            <data key="selected">false</data>
            <data key="AverageShortestPathLength">1.90697674</data>
            <data key="BetweennessCentrality">0.00176171</data>
            <data key="ClosenessCentrality">0.52439024</data>
            <data key="ClusteringCoefficient">0.0</data>
            <data key="Degree">5</data>
            <data key="Eccentricity">3</data>
            <data key="IsSingleNode">false</data>
            <data key="NeighborhoodConnectivity">31.2</data>
            <data key="NumberOfDirectedEdges">5</data>
            <data key="NumberOfUndirectedEdges">0</data>
            <data key="PartnerOfMultiEdgedNodePairs">0</data>
            <data key="Radiality">0.77325581</data>
            <data key="SelfLoops">0</data>
            <data key="Stress">264</data>
            <data key="TopologicalCoefficient">0.81621622</data>
            <data key="E-value">4.42E-20</data>
            <data key="Score">60</data>
            <data key="HSP start">1</data>
            <data key="HSP end">60</data>
            <data key="HSP length">60</data>
            <data key="Query start">409</data>
            <data key="Query end">468</data>
            <data key="Overlap">3.4482758621</data>
            <data key="Identity">60</data>
            <data key="%Identity">100.0</data>
            <data key="Positive">60</data>
            <data key="%Positive">100.0</data>
            <data key="# missmatches">0</data>
            <data key="subfamily"/>
            <data key="Inflorescence_EL14">10.99</data>
            <data key="Inflorescence_EL17">10.16</data>
            <data key="Flower_EL20">8.9</data>
            <data key="Flower_EL23">8.05</data>
        </node>
        <node id="303">
            <data key="SUID">303</data>
            <data key="shared name">VitusP00286754</data>
            <data key="name">VitusP00286754</data>
            <data key="selected">false</data>
            <data key="AverageShortestPathLength">1.86046512</data>
            <data key="BetweennessCentrality">0.00306866</data>
            <data key="ClosenessCentrality">0.5375</data>
            <data key="ClusteringCoefficient">0.0</data>
            <data key="Degree">6</data>
            <data key="Eccentricity">2</data>
            <data key="IsSingleNode">false</data>
            <data key="NeighborhoodConnectivity">31.16666667</data>
            <data key="NumberOfDirectedEdges">6</data>
            <data key="NumberOfUndirectedEdges">0</data>
            <data key="PartnerOfMultiEdgedNodePairs">0</data>
            <data key="Radiality">0.78488372</data>
            <data key="SelfLoops">0</data>
            <data key="Stress">476</data>
            <data key="TopologicalCoefficient">0.81531532</data>
            <data key="E-value">3.98E-19</data>
            <data key="Score">58</data>
            <data key="HSP start">1</data>
            <data key="HSP end">60</data>
            <data key="HSP length">60</data>
            <data key="Query start">278</data>
            <data key="Query end">337</data>
            <data key="Overlap">3.4482758621</data>
            <data key="Identity">59</data>
            <data key="%Identity">98.3333333333</data>
            <data key="Positive">59</data>
            <data key="%Positive">98.3333333333</data>
            <data key="# missmatches">1</data>
            <data key="subfamily"/>
            <data key="Inflorescence_EL14">8.95</data>
            <data key="Inflorescence_EL17">7.58</data>
            <data key="Flower_EL20">6.14</data>
            <data key="Flower_EL23">5.96</data>
        </node>
        <node id="302">
            <data key="SUID">302</data>
            <data key="shared name">VitusP00282891</data>
            <data key="name">VitusP00282891</data>
            <data key="selected">false</data>
            <data key="AverageShortestPathLength">1.90697674</data>
            <data key="BetweennessCentrality">0.00176171</data>
            <data key="ClosenessCentrality">0.52439024</data>
            <data key="ClusteringCoefficient">0.0</data>
            <data key="Degree">5</data>
            <data key="Eccentricity">3</data>
            <data key="IsSingleNode">false</data>
            <data key="NeighborhoodConnectivity">31.2</data>
            <data key="NumberOfDirectedEdges">5</data>
            <data key="NumberOfUndirectedEdges">0</data>
            <data key="PartnerOfMultiEdgedNodePairs">0</data>
            <data key="Radiality">0.77325581</data>
            <data key="SelfLoops">0</data>
            <data key="Stress">264</data>
            <data key="TopologicalCoefficient">0.81621622</data>
            <data key="E-value">4.42E-20</data>
            <data key="Score">60</data>
            <data key="HSP start">1</data>
            <data key="HSP end">60</data>
            <data key="HSP length">60</data>
            <data key="Query start">410</data>
            <data key="Query end">469</data>
            <data key="Overlap">3.4482758621</data>
            <data key="Identity">60</data>
            <data key="%Identity">100.0</data>
            <data key="Positive">60</data>
            <data key="%Positive">100.0</data>
            <data key="# missmatches">0</data>
            <data key="subfamily"/>
            <data key="Inflorescence_EL14">10.65</data>
            <data key="Inflorescence_EL17">9.89</data>
            <data key="Flower_EL20">8.69</data>
            <data key="Flower_EL23">7.76</data>
        </node>
        <node id="301">
            <data key="SUID">301</data>
            <data key="shared name">VitusP00051459</data>
            <data key="name">VitusP00051459</data>
            <data key="selected">false</data>
            <data key="AverageShortestPathLength">2.65</data>
            <data key="BetweennessCentrality">0.01842105</data>
            <data key="ClosenessCentrality">0.37735849</data>
            <data key="ClusteringCoefficient">0.0</data>
            <data key="Degree">2</data>
            <data key="Eccentricity">4</data>
            <data key="IsSingleNode">false</data>
            <data key="NeighborhoodConnectivity">7.5</data>
            <data key="NumberOfDirectedEdges">2</data>
            <data key="NumberOfUndirectedEdges">0</data>
            <data key="PartnerOfMultiEdgedNodePairs">0</data>
            <data key="Radiality">0.5875</data>
            <data key="SelfLoops">0</data>
            <data key="Stress">28</data>
            <data key="TopologicalCoefficient">0.65</data>
            <data key="E-value">4.53E-20</data>
            <data key="Score">60</data>
            <data key="HSP start">1</data>
            <data key="HSP end">60</data>
            <data key="HSP length">60</data>
            <data key="Query start">282</data>
            <data key="Query end">341</data>
            <data key="Overlap">3.367003367</data>
            <data key="Identity">60</data>
            <data key="%Identity">100.0</data>
            <data key="Positive">60</data>
            <data key="%Positive">100.0</data>
            <data key="# missmatches">0</data>
            <data key="subfamily"/>
            <data key="Inflorescence_EL14">5.25</data>
            <data key="Inflorescence_EL17">5.86</data>
            <data key="Flower_EL20">6.75</data>
            <data key="Flower_EL23">5.73</data>
        </node>
        <node id="300">
            <data key="SUID">300</data>
            <data key="shared name">VitusP00127239</data>
            <data key="name">VitusP00127239</data>
            <data key="selected">false</data>
            <data key="AverageShortestPathLength">4.90140845</data>
            <data key="BetweennessCentrality">3.0127E-4</data>
            <data key="ClosenessCentrality">0.20402299</data>
            <data key="ClusteringCoefficient">0.0</data>
            <data key="Degree">3</data>
            <data key="Eccentricity">8</data>
            <data key="IsSingleNode">false</data>
            <data key="NeighborhoodConnectivity">14.0</data>
            <data key="NumberOfDirectedEdges">3</data>
            <data key="NumberOfUndirectedEdges">0</data>
            <data key="PartnerOfMultiEdgedNodePairs">0</data>
            <data key="Radiality">0.60985915</data>
            <data key="SelfLoops">0</data>
            <data key="Stress">30</data>
            <data key="TopologicalCoefficient">0.86666667</data>
            <data key="E-value">4.24E-20</data>
            <data key="Score">60</data>
            <data key="HSP start">1</data>
            <data key="HSP end">60</data>
            <data key="HSP length">60</data>
            <data key="Query start">1205</data>
            <data key="Query end">1264</data>
            <data key="Overlap">3.5971223022</data>
            <data key="Identity">60</data>
            <data key="%Identity">100.0</data>
            <data key="Positive">60</data>
            <data key="%Positive">100.0</data>
            <data key="# missmatches">0</data>
            <data key="subfamily"/>
            <data key="Inflorescence_EL14">5.71</data>
            <data key="Inflorescence_EL17">6.32</data>
            <data key="Flower_EL20">11.87</data>
            <data key="Flower_EL23">11.46</data>
        </node>
        <node id="299">
            <data key="SUID">299</data>
            <data key="shared name">VitusP00127218</data>
            <data key="name">VitusP00127218</data>
            <data key="selected">false</data>
            <data key="AverageShortestPathLength">4.90140845</data>
            <data key="BetweennessCentrality">3.0127E-4</data>
            <data key="ClosenessCentrality">0.20402299</data>
            <data key="ClusteringCoefficient">0.0</data>
            <data key="Degree">3</data>
            <data key="Eccentricity">8</data>
            <data key="IsSingleNode">false</data>
            <data key="NeighborhoodConnectivity">14.0</data>
            <data key="NumberOfDirectedEdges">3</data>
            <data key="NumberOfUndirectedEdges">0</data>
            <data key="PartnerOfMultiEdgedNodePairs">0</data>
            <data key="Radiality">0.60985915</data>
            <data key="SelfLoops">0</data>
            <data key="Stress">30</data>
            <data key="TopologicalCoefficient">0.86666667</data>
            <data key="E-value">4.24E-20</data>
            <data key="Score">60</data>
            <data key="HSP start">1</data>
            <data key="HSP end">60</data>
            <data key="HSP length">60</data>
            <data key="Query start">1204</data>
            <data key="Query end">1263</data>
            <data key="Overlap">3.5971223022</data>
            <data key="Identity">60</data>
            <data key="%Identity">100.0</data>
            <data key="Positive">60</data>
            <data key="%Positive">100.0</data>
            <data key="# missmatches">0</data>
            <data key="subfamily"/>
            <data key="Inflorescence_EL14">5.4</data>
            <data key="Inflorescence_EL17">5.42</data>
            <data key="Flower_EL20">11.58</data>
            <data key="Flower_EL23">11.39</data>
        </node>
        <node id="298">
            <data key="SUID">298</data>
            <data key="shared name">VitusP00127212</data>
            <data key="name">VitusP00127212</data>
            <data key="selected">false</data>
            <data key="AverageShortestPathLength">4.78873239</data>
            <data key="BetweennessCentrality">0.0260558</data>
            <data key="ClosenessCentrality">0.20882353</data>
            <data key="ClusteringCoefficient">0.0</data>
            <data key="Degree">4</data>
            <data key="Eccentricity">8</data>
            <data key="IsSingleNode">false</data>
            <data key="NeighborhoodConnectivity">12.25</data>
            <data key="NumberOfDirectedEdges">4</data>
            <data key="NumberOfUndirectedEdges">0</data>
            <data key="PartnerOfMultiEdgedNodePairs">0</data>
            <data key="Radiality">0.62112676</data>
            <data key="SelfLoops">0</data>
            <data key="Stress">21174</data>
            <data key="TopologicalCoefficient">0.625</data>
            <data key="E-value">4.43E-20</data>
            <data key="Score">60</data>
            <data key="HSP start">1</data>
            <data key="HSP end">60</data>
            <data key="HSP length">60</data>
            <data key="Query start">404</data>
            <data key="Query end">463</data>
            <data key="Overlap">3.4423407917</data>
            <data key="Identity">60</data>
            <data key="%Identity">100.0</data>
            <data key="Positive">60</data>
            <data key="%Positive">100.0</data>
            <data key="# missmatches">0</data>
            <data key="subfamily"/>
            <data key="Inflorescence_EL14">4.72</data>
            <data key="Inflorescence_EL17">4.96</data>
            <data key="Flower_EL20">10.89</data>
            <data key="Flower_EL23">11.74</data>
        </node>
        <node id="297">
            <data key="SUID">297</data>
            <data key="shared name">VitusP00127175</data>
            <data key="name">VitusP00127175</data>
            <data key="selected">false</data>
            <data key="AverageShortestPathLength">4.78873239</data>
            <data key="BetweennessCentrality">0.0260558</data>
            <data key="ClosenessCentrality">0.20882353</data>
            <data key="ClusteringCoefficient">0.0</data>
            <data key="Degree">4</data>
            <data key="Eccentricity">8</data>
            <data key="IsSingleNode">false</data>
            <data key="NeighborhoodConnectivity">12.25</data>
            <data key="NumberOfDirectedEdges">4</data>
            <data key="NumberOfUndirectedEdges">0</data>
            <data key="PartnerOfMultiEdgedNodePairs">0</data>
            <data key="Radiality">0.62112676</data>
            <data key="SelfLoops">0</data>
            <data key="Stress">21174</data>
            <data key="TopologicalCoefficient">0.625</data>
            <data key="E-value">4.42E-20</data>
            <data key="Score">60</data>
            <data key="HSP start">1</data>
            <data key="HSP end">60</data>
            <data key="HSP length">60</data>
            <data key="Query start">505</data>
            <data key="Query end">564</data>
            <data key="Overlap">3.4482758621</data>
            <data key="Identity">60</data>
            <data key="%Identity">100.0</data>
            <data key="Positive">60</data>
            <data key="%Positive">100.0</data>
            <data key="# missmatches">0</data>
            <data key="subfamily"/>
            <data key="Inflorescence_EL14">5.67</data>
            <data key="Inflorescence_EL17">5.87</data>
            <data key="Flower_EL20">12.77</data>
            <data key="Flower_EL23">12.61</data>
        </node>
        <node id="296">
            <data key="SUID">296</data>
            <data key="shared name">VitusP00127238</data>
            <data key="name">VitusP00127238</data>
            <data key="selected">false</data>
            <data key="AverageShortestPathLength">4.92957746</data>
            <data key="BetweennessCentrality">8.059E-5</data>
            <data key="ClosenessCentrality">0.20285714</data>
            <data key="ClusteringCoefficient">0.0</data>
            <data key="Degree">2</data>
            <data key="Eccentricity">8</data>
            <data key="IsSingleNode">false</data>
            <data key="NeighborhoodConnectivity">14.5</data>
            <data key="NumberOfDirectedEdges">2</data>
            <data key="NumberOfUndirectedEdges">0</data>
            <data key="PartnerOfMultiEdgedNodePairs">0</data>
            <data key="Radiality">0.60704225</data>
            <data key="SelfLoops">0</data>
            <data key="Stress">8</data>
            <data key="TopologicalCoefficient">0.9</data>
            <data key="E-value">4.24E-20</data>
            <data key="Score">60</data>
            <data key="HSP start">1</data>
            <data key="HSP end">60</data>
            <data key="HSP length">60</data>
            <data key="Query start">978</data>
            <data key="Query end">1037</data>
            <data key="Overlap">3.5971223022</data>
            <data key="Identity">60</data>
            <data key="%Identity">100.0</data>
            <data key="Positive">60</data>
            <data key="%Positive">100.0</data>
            <data key="# missmatches">0</data>
            <data key="subfamily"/>
            <data key="Inflorescence_EL14">5.82</data>
            <data key="Inflorescence_EL17">6.69</data>
            <data key="Flower_EL20">9.94</data>
            <data key="Flower_EL23">10.8</data>
        </node>
        <node id="295">
            <data key="SUID">295</data>
            <data key="shared name">VitusP00127179</data>
            <data key="name">VitusP00127179</data>
            <data key="selected">false</data>
            <data key="AverageShortestPathLength">4.90140845</data>
            <data key="BetweennessCentrality">3.0127E-4</data>
            <data key="ClosenessCentrality">0.20402299</data>
            <data key="ClusteringCoefficient">0.0</data>
            <data key="Degree">3</data>
            <data key="Eccentricity">8</data>
            <data key="IsSingleNode">false</data>
            <data key="NeighborhoodConnectivity">14.0</data>
            <data key="NumberOfDirectedEdges">3</data>
            <data key="NumberOfUndirectedEdges">0</data>
            <data key="PartnerOfMultiEdgedNodePairs">0</data>
            <data key="Radiality">0.60985915</data>
            <data key="SelfLoops">0</data>
            <data key="Stress">30</data>
            <data key="TopologicalCoefficient">0.86666667</data>
            <data key="E-value">4.42E-20</data>
            <data key="Score">60</data>
            <data key="HSP start">1</data>
            <data key="HSP end">60</data>
            <data key="HSP length">60</data>
            <data key="Query start">1277</data>
            <data key="Query end">1336</data>
            <data key="Overlap">3.4482758621</data>
            <data key="Identity">60</data>
            <data key="%Identity">100.0</data>
            <data key="Positive">60</data>
            <data key="%Positive">100.0</data>
            <data key="# missmatches">0</data>
            <data key="subfamily"/>
            <data key="Inflorescence_EL14">6.19</data>
            <data key="Inflorescence_EL17">6.27</data>
            <data key="Flower_EL20">12.35</data>
            <data key="Flower_EL23">11.93</data>
        </node>
        <node id="294">
            <data key="SUID">294</data>
            <data key="shared name">VitusP00127442</data>
            <data key="name">VitusP00127442</data>
            <data key="selected">false</data>
            <data key="AverageShortestPathLength">5.43661972</data>
            <data key="BetweennessCentrality">2.4145E-4</data>
            <data key="ClosenessCentrality">0.18393782</data>
            <data key="ClusteringCoefficient">0.0</data>
            <data key="Degree">2</data>
            <data key="Eccentricity">10</data>
            <data key="IsSingleNode">false</data>
            <data key="NeighborhoodConnectivity">11.5</data>
            <data key="NumberOfDirectedEdges">2</data>
            <data key="NumberOfUndirectedEdges">0</data>
            <data key="PartnerOfMultiEdgedNodePairs">0</data>
            <data key="Radiality">0.55633803</data>
            <data key="SelfLoops">0</data>
            <data key="Stress">12</data>
            <data key="TopologicalCoefficient">0.875</data>
            <data key="E-value">4.28E-20</data>
            <data key="Score">60</data>
            <data key="HSP start">1</data>
            <data key="HSP end">60</data>
            <data key="HSP length">60</data>
            <data key="Query start">1564</data>
            <data key="Query end">1623</data>
            <data key="Overlap">3.5587188612</data>
            <data key="Identity">60</data>
            <data key="%Identity">100.0</data>
            <data key="Positive">60</data>
            <data key="%Positive">100.0</data>
            <data key="# missmatches">0</data>
            <data key="subfamily"/>
            <data key="Inflorescence_EL14">8.24</data>
            <data key="Inflorescence_EL17">7.63</data>
            <data key="Flower_EL20">10.36</data>
            <data key="Flower_EL23">11.77</data>
        </node>
        <node id="293">
            <data key="SUID">293</data>
            <data key="shared name">VitusP00127350</data>
            <data key="name">VitusP00127350</data>
            <data key="selected">false</data>
            <data key="AverageShortestPathLength">4.16901408</data>
            <data key="BetweennessCentrality">0.02112676</data>
            <data key="ClosenessCentrality">0.23986486</data>
            <data key="ClusteringCoefficient">0.0</data>
            <data key="Degree">2</data>
            <data key="Eccentricity">8</data>
            <data key="IsSingleNode">false</data>
            <data key="NeighborhoodConnectivity">7.0</data>
            <data key="NumberOfDirectedEdges">2</data>
            <data key="NumberOfUndirectedEdges">0</data>
            <data key="PartnerOfMultiEdgedNodePairs">0</data>
            <data key="Radiality">0.68309859</data>
            <data key="SelfLoops">0</data>
            <data key="Stress">3392</data>
            <data key="TopologicalCoefficient">0.6</data>
            <data key="E-value">4.47E-20</data>
            <data key="Score">60</data>
            <data key="HSP start">1</data>
            <data key="HSP end">60</data>
            <data key="HSP length">60</data>
            <data key="Query start">519</data>
            <data key="Query end">578</data>
            <data key="Overlap">3.4129692833</data>
            <data key="Identity">60</data>
            <data key="%Identity">100.0</data>
            <data key="Positive">60</data>
            <data key="%Positive">100.0</data>
            <data key="# missmatches">0</data>
            <data key="subfamily"/>
            <data key="Inflorescence_EL14">5.63</data>
            <data key="Inflorescence_EL17">6.11</data>
            <data key="Flower_EL20">14.3</data>
            <data key="Flower_EL23">14.36</data>
        </node>
        <node id="292">
            <data key="SUID">292</data>
            <data key="shared name">VitusP00127224</data>
            <data key="name">VitusP00127224</data>
            <data key="selected">false</data>
            <data key="AverageShortestPathLength">5.43661972</data>
            <data key="BetweennessCentrality">2.4145E-4</data>
            <data key="ClosenessCentrality">0.18393782</data>
            <data key="ClusteringCoefficient">0.0</data>
            <data key="Degree">2</data>
            <data key="Eccentricity">10</data>
            <data key="IsSingleNode">false</data>
            <data key="NeighborhoodConnectivity">11.5</data>
            <data key="NumberOfDirectedEdges">2</data>
            <data key="NumberOfUndirectedEdges">0</data>
            <data key="PartnerOfMultiEdgedNodePairs">0</data>
            <data key="Radiality">0.55633803</data>
            <data key="SelfLoops">0</data>
            <data key="Stress">12</data>
            <data key="TopologicalCoefficient">0.875</data>
            <data key="E-value">4.35E-20</data>
            <data key="Score">60</data>
            <data key="HSP start">1</data>
            <data key="HSP end">60</data>
            <data key="HSP length">60</data>
            <data key="Query start">687</data>
            <data key="Query end">746</data>
            <data key="Overlap">3.5026269702</data>
            <data key="Identity">60</data>
            <data key="%Identity">100.0</data>
            <data key="Positive">60</data>
            <data key="%Positive">100.0</data>
            <data key="# missmatches">0</data>
            <data key="subfamily"/>
            <data key="Inflorescence_EL14">6.88</data>
            <data key="Inflorescence_EL17">5.69</data>
            <data key="Flower_EL20">9.05</data>
            <data key="Flower_EL23">10.23</data>
        </node>
        <node id="291">
            <data key="SUID">291</data>
            <data key="shared name">VitusP00127702</data>
            <data key="name">VitusP00127702</data>
            <data key="selected">false</data>
            <data key="AverageShortestPathLength">4.25352113</data>
            <data key="BetweennessCentrality">4.024E-5</data>
            <data key="ClosenessCentrality">0.23509934</data>
            <data key="ClusteringCoefficient">0.0</data>
            <data key="Degree">2</data>
            <data key="Eccentricity">6</data>
            <data key="IsSingleNode">false</data>
            <data key="NeighborhoodConnectivity">10.0</data>
            <data key="NumberOfDirectedEdges">2</data>
            <data key="NumberOfUndirectedEdges">0</data>
            <data key="PartnerOfMultiEdgedNodePairs">0</data>
            <data key="Radiality">0.67464789</data>
            <data key="SelfLoops">0</data>
            <data key="Stress">2</data>
            <data key="TopologicalCoefficient">1.0</data>
            <data key="E-value">4.24E-20</data>
            <data key="Score">60</data>
            <data key="HSP start">1</data>
            <data key="HSP end">60</data>
            <data key="HSP length">60</data>
            <data key="Query start">1559</data>
            <data key="Query end">1618</data>
            <data key="Overlap">3.5906642729</data>
            <data key="Identity">60</data>
            <data key="%Identity">100.0</data>
            <data key="Positive">60</data>
            <data key="%Positive">100.0</data>
            <data key="# missmatches">0</data>
            <data key="subfamily"/>
            <data key="Inflorescence_EL14">7.17</data>
            <data key="Inflorescence_EL17">8.37</data>
            <data key="Flower_EL20">9.41</data>
            <data key="Flower_EL23">12.02</data>
        </node>
        <node id="290">
            <data key="SUID">290</data>
            <data key="shared name">VitusP00127696</data>
            <data key="name">VitusP00127696</data>
            <data key="selected">false</data>
            <data key="AverageShortestPathLength">4.25352113</data>
            <data key="BetweennessCentrality">4.024E-5</data>
            <data key="ClosenessCentrality">0.23509934</data>
            <data key="ClusteringCoefficient">0.0</data>
            <data key="Degree">2</data>
            <data key="Eccentricity">6</data>
            <data key="IsSingleNode">false</data>
            <data key="NeighborhoodConnectivity">10.0</data>
            <data key="NumberOfDirectedEdges">2</data>
            <data key="NumberOfUndirectedEdges">0</data>
            <data key="PartnerOfMultiEdgedNodePairs">0</data>
            <data key="Radiality">0.67464789</data>
            <data key="SelfLoops">0</data>
            <data key="Stress">2</data>
            <data key="TopologicalCoefficient">1.0</data>
            <data key="E-value">4.24E-20</data>
            <data key="Score">60</data>
            <data key="HSP start">1</data>
            <data key="HSP end">60</data>
            <data key="HSP length">60</data>
            <data key="Query start">1171</data>
            <data key="Query end">1230</data>
            <data key="Overlap">3.5906642729</data>
            <data key="Identity">60</data>
            <data key="%Identity">100.0</data>
            <data key="Positive">60</data>
            <data key="%Positive">100.0</data>
            <data key="# missmatches">0</data>
            <data key="subfamily"/>
            <data key="Inflorescence_EL14">6.81</data>
            <data key="Inflorescence_EL17">5.58</data>
            <data key="Flower_EL20">7.12</data>
            <data key="Flower_EL23">9.2</data>
        </node>
        <node id="289">
            <data key="SUID">289</data>
            <data key="shared name">VviTPS18</data>
            <data key="name">VviTPS18</data>
            <data key="selected">false</data>
            <data key="AverageShortestPathLength">1.11111111</data>
            <data key="BetweennessCentrality">0.51388889</data>
            <data key="ClosenessCentrality">0.9</data>
            <data key="ClusteringCoefficient">0.0</data>
            <data key="Degree">8</data>
            <data key="Eccentricity">2</data>
            <data key="IsSingleNode">false</data>
            <data key="NeighborhoodConnectivity">1.875</data>
            <data key="NumberOfDirectedEdges">8</data>
            <data key="NumberOfUndirectedEdges">0</data>
            <data key="PartnerOfMultiEdgedNodePairs">0</data>
            <data key="Radiality">0.96296296</data>
            <data key="SelfLoops">0</data>
            <data key="Stress">70</data>
            <data key="TopologicalCoefficient">0.875</data>
            <data key="subfamily">TPS-a</data>
        </node>
        <node id="288">
            <data key="SUID">288</data>
            <data key="shared name">VitusP00127650</data>
            <data key="name">VitusP00127650</data>
            <data key="selected">false</data>
            <data key="AverageShortestPathLength">1.77777778</data>
            <data key="BetweennessCentrality">0.00793651</data>
            <data key="ClosenessCentrality">0.5625</data>
            <data key="ClusteringCoefficient">0.0</data>
            <data key="Degree">2</data>
            <data key="Eccentricity">2</data>
            <data key="IsSingleNode">false</data>
            <data key="NeighborhoodConnectivity">7.5</data>
            <data key="NumberOfDirectedEdges">2</data>
            <data key="NumberOfUndirectedEdges">0</data>
            <data key="PartnerOfMultiEdgedNodePairs">0</data>
            <data key="Radiality">0.74074074</data>
            <data key="SelfLoops">0</data>
            <data key="Stress">4</data>
            <data key="TopologicalCoefficient">0.92857143</data>
            <data key="E-value">4.02E-20</data>
            <data key="Score">60</data>
            <data key="HSP start">1</data>
            <data key="HSP end">60</data>
            <data key="HSP length">60</data>
            <data key="Query start">1301</data>
            <data key="Query end">1360</data>
            <data key="Overlap">3.7878787879</data>
            <data key="Identity">60</data>
            <data key="%Identity">100.0</data>
            <data key="Positive">60</data>
            <data key="%Positive">100.0</data>
            <data key="# missmatches">0</data>
            <data key="subfamily"/>
            <data key="Inflorescence_EL14">5.68</data>
            <data key="Inflorescence_EL17">6.85</data>
            <data key="Flower_EL20">6.28</data>
            <data key="Flower_EL23">5.89</data>
        </node>
        <node id="287">
            <data key="SUID">287</data>
            <data key="shared name">VitusP00127645</data>
            <data key="name">VitusP00127645</data>
            <data key="selected">false</data>
            <data key="AverageShortestPathLength">1.77777778</data>
            <data key="BetweennessCentrality">0.00793651</data>
            <data key="ClosenessCentrality">0.5625</data>
            <data key="ClusteringCoefficient">0.0</data>
            <data key="Degree">2</data>
            <data key="Eccentricity">2</data>
            <data key="IsSingleNode">false</data>
            <data key="NeighborhoodConnectivity">7.5</data>
            <data key="NumberOfDirectedEdges">2</data>
            <data key="NumberOfUndirectedEdges">0</data>
            <data key="PartnerOfMultiEdgedNodePairs">0</data>
            <data key="Radiality">0.74074074</data>
            <data key="SelfLoops">0</data>
            <data key="Stress">4</data>
            <data key="TopologicalCoefficient">0.92857143</data>
            <data key="E-value">4.02E-20</data>
            <data key="Score">60</data>
            <data key="HSP start">1</data>
            <data key="HSP end">60</data>
            <data key="HSP length">60</data>
            <data key="Query start">843</data>
            <data key="Query end">902</data>
            <data key="Overlap">3.7878787879</data>
            <data key="Identity">60</data>
            <data key="%Identity">100.0</data>
            <data key="Positive">60</data>
            <data key="%Positive">100.0</data>
            <data key="# missmatches">0</data>
            <data key="subfamily"/>
            <data key="Inflorescence_EL14">5.74</data>
            <data key="Inflorescence_EL17">5.69</data>
            <data key="Flower_EL20">5.82</data>
            <data key="Flower_EL23">6.0</data>
        </node>
        <node id="286">
            <data key="SUID">286</data>
            <data key="shared name">VitusP00130829</data>
            <data key="name">VitusP00130829</data>
            <data key="selected">false</data>
            <data key="AverageShortestPathLength">1.75</data>
            <data key="BetweennessCentrality">0.00510204</data>
            <data key="ClosenessCentrality">0.57142857</data>
            <data key="ClusteringCoefficient">0.0</data>
            <data key="Degree">2</data>
            <data key="Eccentricity">2</data>
            <data key="IsSingleNode">false</data>
            <data key="NeighborhoodConnectivity">7.0</data>
            <data key="NumberOfDirectedEdges">2</data>
            <data key="NumberOfUndirectedEdges">0</data>
            <data key="PartnerOfMultiEdgedNodePairs">0</data>
            <data key="Radiality">0.625</data>
            <data key="SelfLoops">0</data>
            <data key="Stress">2</data>
            <data key="TopologicalCoefficient">1.0</data>
            <data key="E-value">4.24E-20</data>
            <data key="Score">60</data>
            <data key="HSP start">1</data>
            <data key="HSP end">60</data>
            <data key="HSP length">60</data>
            <data key="Query start">1197</data>
            <data key="Query end">1256</data>
            <data key="Overlap">3.5971223022</data>
            <data key="Identity">60</data>
            <data key="%Identity">100.0</data>
            <data key="Positive">60</data>
            <data key="%Positive">100.0</data>
            <data key="# missmatches">0</data>
            <data key="subfamily"/>
            <data key="Inflorescence_EL14">5.33</data>
            <data key="Inflorescence_EL17">5.08</data>
            <data key="Flower_EL20">5.33</data>
            <data key="Flower_EL23">5.09</data>
        </node>
        <node id="285">
            <data key="SUID">285</data>
            <data key="shared name">VitusP00034452</data>
            <data key="name">VitusP00034452</data>
            <data key="selected">false</data>
            <data key="AverageShortestPathLength">1.75</data>
            <data key="BetweennessCentrality">0.00510204</data>
            <data key="ClosenessCentrality">0.57142857</data>
            <data key="ClusteringCoefficient">0.0</data>
            <data key="Degree">2</data>
            <data key="Eccentricity">2</data>
            <data key="IsSingleNode">false</data>
            <data key="NeighborhoodConnectivity">7.0</data>
            <data key="NumberOfDirectedEdges">2</data>
            <data key="NumberOfUndirectedEdges">0</data>
            <data key="PartnerOfMultiEdgedNodePairs">0</data>
            <data key="Radiality">0.625</data>
            <data key="SelfLoops">0</data>
            <data key="Stress">2</data>
            <data key="TopologicalCoefficient">1.0</data>
            <data key="E-value">4.6E-20</data>
            <data key="Score">60</data>
            <data key="HSP start">1</data>
            <data key="HSP end">60</data>
            <data key="HSP length">60</data>
            <data key="Query start">1677</data>
            <data key="Query end">1736</data>
            <data key="Overlap">3.3167495854</data>
            <data key="Identity">60</data>
            <data key="%Identity">100.0</data>
            <data key="Positive">60</data>
            <data key="%Positive">100.0</data>
            <data key="# missmatches">0</data>
            <data key="subfamily"/>
            <data key="Inflorescence_EL14">6.72</data>
            <data key="Inflorescence_EL17">5.81</data>
            <data key="Flower_EL20">8.42</data>
            <data key="Flower_EL23">7.64</data>
        </node>
        <node id="284">
            <data key="SUID">284</data>
            <data key="shared name">VitusP00051116</data>
            <data key="name">VitusP00051116</data>
            <data key="selected">false</data>
            <data key="AverageShortestPathLength">3.12121212</data>
            <data key="BetweennessCentrality">0.0</data>
            <data key="ClosenessCentrality">0.32038835</data>
            <data key="ClusteringCoefficient">0.0</data>
            <data key="Degree">1</data>
            <data key="Eccentricity">4</data>
            <data key="IsSingleNode">false</data>
            <data key="NeighborhoodConnectivity">12.0</data>
            <data key="NumberOfDirectedEdges">1</data>
            <data key="NumberOfUndirectedEdges">0</data>
            <data key="PartnerOfMultiEdgedNodePairs">0</data>
            <data key="Radiality">0.46969697</data>
            <data key="SelfLoops">0</data>
            <data key="Stress">0</data>
            <data key="TopologicalCoefficient">0.0</data>
            <data key="E-value">4.04E-19</data>
            <data key="Score">58</data>
            <data key="HSP start">1</data>
            <data key="HSP end">60</data>
            <data key="HSP length">60</data>
            <data key="Query start">941</data>
            <data key="Query end">1000</data>
            <data key="Overlap">3.4013605442</data>
            <data key="Identity">59</data>
            <data key="%Identity">98.3333333333</data>
            <data key="Positive">59</data>
            <data key="%Positive">98.3333333333</data>
            <data key="# missmatches">1</data>
            <data key="subfamily"/>
            <data key="Inflorescence_EL14">9.34</data>
            <data key="Inflorescence_EL17">7.76</data>
            <data key="Flower_EL20">12.06</data>
            <data key="Flower_EL23">13.08</data>
        </node>
        <node id="283">
            <data key="SUID">283</data>
            <data key="shared name">VitusP00051033</data>
            <data key="name">VitusP00051033</data>
            <data key="selected">false</data>
            <data key="AverageShortestPathLength">3.12121212</data>
            <data key="BetweennessCentrality">0.0</data>
            <data key="ClosenessCentrality">0.32038835</data>
            <data key="ClusteringCoefficient">0.0</data>
            <data key="Degree">1</data>
            <data key="Eccentricity">4</data>
            <data key="IsSingleNode">false</data>
            <data key="NeighborhoodConnectivity">12.0</data>
            <data key="NumberOfDirectedEdges">1</data>
            <data key="NumberOfUndirectedEdges">0</data>
            <data key="PartnerOfMultiEdgedNodePairs">0</data>
            <data key="Radiality">0.46969697</data>
            <data key="SelfLoops">0</data>
            <data key="Stress">0</data>
            <data key="TopologicalCoefficient">0.0</data>
            <data key="E-value">4.04E-19</data>
            <data key="Score">58</data>
            <data key="HSP start">1</data>
            <data key="HSP end">60</data>
            <data key="HSP length">60</data>
            <data key="Query start">192</data>
            <data key="Query end">251</data>
            <data key="Overlap">3.4013605442</data>
            <data key="Identity">59</data>
            <data key="%Identity">98.3333333333</data>
            <data key="Positive">59</data>
            <data key="%Positive">98.3333333333</data>
            <data key="# missmatches">1</data>
            <data key="subfamily"/>
            <data key="Inflorescence_EL14">6.23</data>
            <data key="Inflorescence_EL17">5.16</data>
            <data key="Flower_EL20">8.7</data>
            <data key="Flower_EL23">9.4</data>
        </node>
        <node id="282">
            <data key="SUID">282</data>
            <data key="shared name">VitusP00051464</data>
            <data key="name">VitusP00051464</data>
            <data key="selected">false</data>
            <data key="AverageShortestPathLength">2.65</data>
            <data key="BetweennessCentrality">0.01842105</data>
            <data key="ClosenessCentrality">0.37735849</data>
            <data key="ClusteringCoefficient">0.0</data>
            <data key="Degree">2</data>
            <data key="Eccentricity">4</data>
            <data key="IsSingleNode">false</data>
            <data key="NeighborhoodConnectivity">7.5</data>
            <data key="NumberOfDirectedEdges">2</data>
            <data key="NumberOfUndirectedEdges">0</data>
            <data key="PartnerOfMultiEdgedNodePairs">0</data>
            <data key="Radiality">0.5875</data>
            <data key="SelfLoops">0</data>
            <data key="Stress">28</data>
            <data key="TopologicalCoefficient">0.65</data>
            <data key="E-value">4.53E-20</data>
            <data key="Score">60</data>
            <data key="HSP start">1</data>
            <data key="HSP end">60</data>
            <data key="HSP length">60</data>
            <data key="Query start">1214</data>
            <data key="Query end">1273</data>
            <data key="Overlap">3.367003367</data>
            <data key="Identity">60</data>
            <data key="%Identity">100.0</data>
            <data key="Positive">60</data>
            <data key="%Positive">100.0</data>
            <data key="# missmatches">0</data>
            <data key="subfamily"/>
            <data key="Inflorescence_EL14">5.12</data>
            <data key="Inflorescence_EL17">7.24</data>
            <data key="Flower_EL20">6.31</data>
            <data key="Flower_EL23">6.28</data>
        </node>
        <node id="281">
            <data key="SUID">281</data>
            <data key="shared name">VitusP00287382</data>
            <data key="name">VitusP00287382</data>
            <data key="selected">false</data>
            <data key="AverageShortestPathLength">1.81818182</data>
            <data key="BetweennessCentrality">0.0040404</data>
            <data key="ClosenessCentrality">0.55</data>
            <data key="ClusteringCoefficient">0.0</data>
            <data key="Degree">2</data>
            <data key="Eccentricity">2</data>
            <data key="IsSingleNode">false</data>
            <data key="NeighborhoodConnectivity">9.5</data>
            <data key="NumberOfDirectedEdges">2</data>
            <data key="NumberOfUndirectedEdges">0</data>
            <data key="PartnerOfMultiEdgedNodePairs">0</data>
            <data key="Radiality">0.72727273</data>
            <data key="SelfLoops">0</data>
            <data key="Stress">4</data>
            <data key="TopologicalCoefficient">0.94444444</data>
            <data key="E-value">4.32E-20</data>
            <data key="Score">60</data>
            <data key="HSP start">1</data>
            <data key="HSP end">60</data>
            <data key="HSP length">60</data>
            <data key="Query start">114</data>
            <data key="Query end">173</data>
            <data key="Overlap">3.5273368607</data>
            <data key="Identity">60</data>
            <data key="%Identity">100.0</data>
            <data key="Positive">60</data>
            <data key="%Positive">100.0</data>
            <data key="# missmatches">0</data>
            <data key="subfamily"/>
            <data key="Inflorescence_EL14">7.07</data>
            <data key="Inflorescence_EL17">8.38</data>
            <data key="Flower_EL20">8.22</data>
            <data key="Flower_EL23">10.3</data>
        </node>
        <node id="280">
            <data key="SUID">280</data>
            <data key="shared name">VviTPS47</data>
            <data key="name">VviTPS47</data>
            <data key="selected">false</data>
            <data key="AverageShortestPathLength">1.27272727</data>
            <data key="BetweennessCentrality">0.32727273</data>
            <data key="ClosenessCentrality">0.78571429</data>
            <data key="ClusteringCoefficient">0.0</data>
            <data key="Degree">9</data>
            <data key="Eccentricity">3</data>
            <data key="IsSingleNode">false</data>
            <data key="NeighborhoodConnectivity">2.0</data>
            <data key="NumberOfDirectedEdges">9</data>
            <data key="NumberOfUndirectedEdges">0</data>
            <data key="PartnerOfMultiEdgedNodePairs">0</data>
            <data key="Radiality">0.90909091</data>
            <data key="SelfLoops">0</data>
            <data key="Stress">72</data>
            <data key="TopologicalCoefficient">1.0</data>
            <data key="subfamily">TPS-b</data>
        </node>
        <node id="279">
            <data key="SUID">279</data>
            <data key="shared name">VitusP00286483</data>
            <data key="name">VitusP00286483</data>
            <data key="selected">false</data>
            <data key="AverageShortestPathLength">1.81818182</data>
            <data key="BetweennessCentrality">0.0040404</data>
            <data key="ClosenessCentrality">0.55</data>
            <data key="ClusteringCoefficient">0.0</data>
            <data key="Degree">2</data>
            <data key="Eccentricity">2</data>
            <data key="IsSingleNode">false</data>
            <data key="NeighborhoodConnectivity">9.5</data>
            <data key="NumberOfDirectedEdges">2</data>
            <data key="NumberOfUndirectedEdges">0</data>
            <data key="PartnerOfMultiEdgedNodePairs">0</data>
            <data key="Radiality">0.72727273</data>
            <data key="SelfLoops">0</data>
            <data key="Stress">4</data>
            <data key="TopologicalCoefficient">0.94444444</data>
            <data key="E-value">4.32E-20</data>
            <data key="Score">60</data>
            <data key="HSP start">1</data>
            <data key="HSP end">60</data>
            <data key="HSP length">60</data>
            <data key="Query start">1458</data>
            <data key="Query end">1517</data>
            <data key="Overlap">3.5273368607</data>
            <data key="Identity">60</data>
            <data key="%Identity">100.0</data>
            <data key="Positive">60</data>
            <data key="%Positive">100.0</data>
            <data key="# missmatches">0</data>
            <data key="subfamily"/>
            <data key="Inflorescence_EL14">8.41</data>
            <data key="Inflorescence_EL17">10.57</data>
            <data key="Flower_EL20">10.55</data>
            <data key="Flower_EL23">12.29</data>
        </node>
        <node id="278">
            <data key="SUID">278</data>
            <data key="shared name">VitusP00286477</data>
            <data key="name">VitusP00286477</data>
            <data key="selected">false</data>
            <data key="AverageShortestPathLength">1.81818182</data>
            <data key="BetweennessCentrality">0.0040404</data>
            <data key="ClosenessCentrality">0.55</data>
            <data key="ClusteringCoefficient">0.0</data>
            <data key="Degree">2</data>
            <data key="Eccentricity">2</data>
            <data key="IsSingleNode">false</data>
            <data key="NeighborhoodConnectivity">9.5</data>
            <data key="NumberOfDirectedEdges">2</data>
            <data key="NumberOfUndirectedEdges">0</data>
            <data key="PartnerOfMultiEdgedNodePairs">0</data>
            <data key="Radiality">0.72727273</data>
            <data key="SelfLoops">0</data>
            <data key="Stress">4</data>
            <data key="TopologicalCoefficient">0.94444444</data>
            <data key="E-value">4.32E-20</data>
            <data key="Score">60</data>
            <data key="HSP start">1</data>
            <data key="HSP end">60</data>
            <data key="HSP length">60</data>
            <data key="Query start">595</data>
            <data key="Query end">654</data>
            <data key="Overlap">3.5273368607</data>
            <data key="Identity">60</data>
            <data key="%Identity">100.0</data>
            <data key="Positive">60</data>
            <data key="%Positive">100.0</data>
            <data key="# missmatches">0</data>
            <data key="subfamily"/>
            <data key="Inflorescence_EL14">6.63</data>
            <data key="Inflorescence_EL17">7.63</data>
            <data key="Flower_EL20">8.21</data>
            <data key="Flower_EL23">10.18</data>
        </node>
        <node id="277">
            <data key="SUID">277</data>
            <data key="shared name">VviTPS48</data>
            <data key="name">VviTPS48</data>
            <data key="selected">false</data>
            <data key="AverageShortestPathLength">2.4</data>
            <data key="BetweennessCentrality">0.03333333</data>
            <data key="ClosenessCentrality">0.41666667</data>
            <data key="ClusteringCoefficient">0.0</data>
            <data key="Degree">2</data>
            <data key="Eccentricity">3</data>
            <data key="IsSingleNode">false</data>
            <data key="NeighborhoodConnectivity">2.5</data>
            <data key="NumberOfDirectedEdges">2</data>
            <data key="NumberOfUndirectedEdges">0</data>
            <data key="PartnerOfMultiEdgedNodePairs">0</data>
            <data key="Radiality">0.65</data>
            <data key="SelfLoops">0</data>
            <data key="Stress">10</data>
            <data key="TopologicalCoefficient">0.75</data>
            <data key="subfamily">TPS-g</data>
        </node>
        <node id="276">
            <data key="SUID">276</data>
            <data key="shared name">VitusP00023518</data>
            <data key="name">VitusP00023518</data>
            <data key="selected">false</data>
            <data key="AverageShortestPathLength">1.7</data>
            <data key="BetweennessCentrality">0.24444444</data>
            <data key="ClosenessCentrality">0.58823529</data>
            <data key="ClusteringCoefficient">0.0</data>
            <data key="Degree">3</data>
            <data key="Eccentricity">2</data>
            <data key="IsSingleNode">false</data>
            <data key="NeighborhoodConnectivity">4.33333333</data>
            <data key="NumberOfDirectedEdges">3</data>
            <data key="NumberOfUndirectedEdges">0</data>
            <data key="PartnerOfMultiEdgedNodePairs">0</data>
            <data key="Radiality">0.825</data>
            <data key="SelfLoops">0</data>
            <data key="Stress">52</data>
            <data key="TopologicalCoefficient">0.47619048</data>
            <data key="E-value">4.56E-20</data>
            <data key="Score">60</data>
            <data key="HSP start">1</data>
            <data key="HSP end">60</data>
            <data key="HSP length">60</data>
            <data key="Query start">894</data>
            <data key="Query end">953</data>
            <data key="Overlap">3.3444816054</data>
            <data key="Identity">60</data>
            <data key="%Identity">100.0</data>
            <data key="Positive">60</data>
            <data key="%Positive">100.0</data>
            <data key="# missmatches">0</data>
            <data key="subfamily"/>
            <data key="Inflorescence_EL14">12.54</data>
            <data key="Inflorescence_EL17">11.2</data>
            <data key="Flower_EL20">9.36</data>
            <data key="Flower_EL23">8.5</data>
        </node>
        <node id="275">
            <data key="SUID">275</data>
            <data key="shared name">VitusP00290265</data>
            <data key="name">VitusP00290265</data>
            <data key="selected">false</data>
            <data key="AverageShortestPathLength">1.83333333</data>
            <data key="BetweennessCentrality">0.00192258</data>
            <data key="ClosenessCentrality">0.54545455</data>
            <data key="ClusteringCoefficient">0.0</data>
            <data key="Degree">6</data>
            <data key="Eccentricity">2</data>
            <data key="IsSingleNode">false</data>
            <data key="NeighborhoodConnectivity">28.66666667</data>
            <data key="NumberOfDirectedEdges">6</data>
            <data key="NumberOfUndirectedEdges">0</data>
            <data key="PartnerOfMultiEdgedNodePairs">0</data>
            <data key="Radiality">0.79166667</data>
            <data key="SelfLoops">0</data>
            <data key="Stress">122</data>
            <data key="TopologicalCoefficient">0.92222222</data>
            <data key="E-value">4.14E-20</data>
            <data key="Score">60</data>
            <data key="HSP start">1</data>
            <data key="HSP end">60</data>
            <data key="HSP length">60</data>
            <data key="Query start">609</data>
            <data key="Query end">668</data>
            <data key="Overlap">3.6764705882</data>
            <data key="Identity">60</data>
            <data key="%Identity">100.0</data>
            <data key="Positive">60</data>
            <data key="%Positive">100.0</data>
            <data key="# missmatches">0</data>
            <data key="subfamily"/>
            <data key="Inflorescence_EL14">13.51</data>
            <data key="Inflorescence_EL17">11.14</data>
            <data key="Flower_EL20">10.49</data>
            <data key="Flower_EL23">9.09</data>
        </node>
        <node id="274">
            <data key="SUID">274</data>
            <data key="shared name">VitusP00290262</data>
            <data key="name">VitusP00290262</data>
            <data key="selected">false</data>
            <data key="AverageShortestPathLength">1.83333333</data>
            <data key="BetweennessCentrality">0.00192258</data>
            <data key="ClosenessCentrality">0.54545455</data>
            <data key="ClusteringCoefficient">0.0</data>
            <data key="Degree">6</data>
            <data key="Eccentricity">2</data>
            <data key="IsSingleNode">false</data>
            <data key="NeighborhoodConnectivity">28.66666667</data>
            <data key="NumberOfDirectedEdges">6</data>
            <data key="NumberOfUndirectedEdges">0</data>
            <data key="PartnerOfMultiEdgedNodePairs">0</data>
            <data key="Radiality">0.79166667</data>
            <data key="SelfLoops">0</data>
            <data key="Stress">122</data>
            <data key="TopologicalCoefficient">0.92222222</data>
            <data key="E-value">4.14E-20</data>
            <data key="Score">60</data>
            <data key="HSP start">1</data>
            <data key="HSP end">60</data>
            <data key="HSP length">60</data>
            <data key="Query start">247</data>
            <data key="Query end">306</data>
            <data key="Overlap">3.6764705882</data>
            <data key="Identity">60</data>
            <data key="%Identity">100.0</data>
            <data key="Positive">60</data>
            <data key="%Positive">100.0</data>
            <data key="# missmatches">0</data>
            <data key="subfamily"/>
            <data key="Inflorescence_EL14">12.67</data>
            <data key="Inflorescence_EL17">10.53</data>
            <data key="Flower_EL20">9.6</data>
            <data key="Flower_EL23">6.97</data>
        </node>
        <node id="273">
            <data key="SUID">273</data>
            <data key="shared name">VitusP00286823</data>
            <data key="name">VitusP00286823</data>
            <data key="selected">false</data>
            <data key="AverageShortestPathLength">1.83333333</data>
            <data key="BetweennessCentrality">0.00192258</data>
            <data key="ClosenessCentrality">0.54545455</data>
            <data key="ClusteringCoefficient">0.0</data>
            <data key="Degree">6</data>
            <data key="Eccentricity">2</data>
            <data key="IsSingleNode">false</data>
            <data key="NeighborhoodConnectivity">28.66666667</data>
            <data key="NumberOfDirectedEdges">6</data>
            <data key="NumberOfUndirectedEdges">0</data>
            <data key="PartnerOfMultiEdgedNodePairs">0</data>
            <data key="Radiality">0.79166667</data>
            <data key="SelfLoops">0</data>
            <data key="Stress">122</data>
            <data key="TopologicalCoefficient">0.92222222</data>
            <data key="E-value">3.74E-19</data>
            <data key="Score">58</data>
            <data key="HSP start">1</data>
            <data key="HSP end">60</data>
            <data key="HSP length">60</data>
            <data key="Query start">244</data>
            <data key="Query end">303</data>
            <data key="Overlap">3.6697247706</data>
            <data key="Identity">59</data>
            <data key="%Identity">98.3333333333</data>
            <data key="Positive">59</data>
            <data key="%Positive">98.3333333333</data>
            <data key="# missmatches">1</data>
            <data key="subfamily"/>
            <data key="Inflorescence_EL14">12.51</data>
            <data key="Inflorescence_EL17">10.35</data>
            <data key="Flower_EL20">8.92</data>
            <data key="Flower_EL23">7.02</data>
        </node>
        <node id="272">
            <data key="SUID">272</data>
            <data key="shared name">VitusP00286817</data>
            <data key="name">VitusP00286817</data>
            <data key="selected">false</data>
            <data key="AverageShortestPathLength">1.83333333</data>
            <data key="BetweennessCentrality">0.00192258</data>
            <data key="ClosenessCentrality">0.54545455</data>
            <data key="ClusteringCoefficient">0.0</data>
            <data key="Degree">6</data>
            <data key="Eccentricity">2</data>
            <data key="IsSingleNode">false</data>
            <data key="NeighborhoodConnectivity">28.66666667</data>
            <data key="NumberOfDirectedEdges">6</data>
            <data key="NumberOfUndirectedEdges">0</data>
            <data key="PartnerOfMultiEdgedNodePairs">0</data>
            <data key="Radiality">0.79166667</data>
            <data key="SelfLoops">0</data>
            <data key="Stress">122</data>
            <data key="TopologicalCoefficient">0.92222222</data>
            <data key="E-value">4.15E-20</data>
            <data key="Score">60</data>
            <data key="HSP start">1</data>
            <data key="HSP end">60</data>
            <data key="HSP length">60</data>
            <data key="Query start">957</data>
            <data key="Query end">1016</data>
            <data key="Overlap">3.6697247706</data>
            <data key="Identity">60</data>
            <data key="%Identity">100.0</data>
            <data key="Positive">60</data>
            <data key="%Positive">100.0</data>
            <data key="# missmatches">0</data>
            <data key="subfamily"/>
            <data key="Inflorescence_EL14">13.76</data>
            <data key="Inflorescence_EL17">11.86</data>
            <data key="Flower_EL20">10.45</data>
            <data key="Flower_EL23">8.74</data>
        </node>
        <node id="271">
            <data key="SUID">271</data>
            <data key="shared name">VitusP00286800</data>
            <data key="name">VitusP00286800</data>
            <data key="selected">false</data>
            <data key="AverageShortestPathLength">1.83333333</data>
            <data key="BetweennessCentrality">0.00192258</data>
            <data key="ClosenessCentrality">0.54545455</data>
            <data key="ClusteringCoefficient">0.0</data>
            <data key="Degree">6</data>
            <data key="Eccentricity">2</data>
            <data key="IsSingleNode">false</data>
            <data key="NeighborhoodConnectivity">28.66666667</data>
            <data key="NumberOfDirectedEdges">6</data>
            <data key="NumberOfUndirectedEdges">0</data>
            <data key="PartnerOfMultiEdgedNodePairs">0</data>
            <data key="Radiality">0.79166667</data>
            <data key="SelfLoops">0</data>
            <data key="Stress">122</data>
            <data key="TopologicalCoefficient">0.92222222</data>
            <data key="E-value">4.16E-20</data>
            <data key="Score">60</data>
            <data key="HSP start">1</data>
            <data key="HSP end">60</data>
            <data key="HSP length">60</data>
            <data key="Query start">1327</data>
            <data key="Query end">1386</data>
            <data key="Overlap">3.663003663</data>
            <data key="Identity">60</data>
            <data key="%Identity">100.0</data>
            <data key="Positive">60</data>
            <data key="%Positive">100.0</data>
            <data key="# missmatches">0</data>
            <data key="subfamily"/>
            <data key="Inflorescence_EL14">13.31</data>
            <data key="Inflorescence_EL17">12.62</data>
            <data key="Flower_EL20">11.54</data>
            <data key="Flower_EL23">10.35</data>
        </node>
        <node id="270">
            <data key="SUID">270</data>
            <data key="shared name">VitusP00286798</data>
            <data key="name">VitusP00286798</data>
            <data key="selected">false</data>
            <data key="AverageShortestPathLength">1.88888889</data>
            <data key="BetweennessCentrality">0.0013583</data>
            <data key="ClosenessCentrality">0.52941176</data>
            <data key="ClusteringCoefficient">0.0</data>
            <data key="Degree">5</data>
            <data key="Eccentricity">3</data>
            <data key="IsSingleNode">false</data>
            <data key="NeighborhoodConnectivity">28.8</data>
            <data key="NumberOfDirectedEdges">5</data>
            <data key="NumberOfUndirectedEdges">0</data>
            <data key="PartnerOfMultiEdgedNodePairs">0</data>
            <data key="Radiality">0.77777778</data>
            <data key="SelfLoops">0</data>
            <data key="Stress">84</data>
            <data key="TopologicalCoefficient">0.92666667</data>
            <data key="E-value">4.16E-20</data>
            <data key="Score">60</data>
            <data key="HSP start">1</data>
            <data key="HSP end">60</data>
            <data key="HSP length">60</data>
            <data key="Query start">1050</data>
            <data key="Query end">1109</data>
            <data key="Overlap">3.663003663</data>
            <data key="Identity">60</data>
            <data key="%Identity">100.0</data>
            <data key="Positive">60</data>
            <data key="%Positive">100.0</data>
            <data key="# missmatches">0</data>
            <data key="subfamily"/>
            <data key="Inflorescence_EL14">10.97</data>
            <data key="Inflorescence_EL17">10.28</data>
            <data key="Flower_EL20">8.82</data>
            <data key="Flower_EL23">7.28</data>
        </node>
        <node id="269">
            <data key="SUID">269</data>
            <data key="shared name">VitusP00286787</data>
            <data key="name">VitusP00286787</data>
            <data key="selected">false</data>
            <data key="AverageShortestPathLength">1.86046512</data>
            <data key="BetweennessCentrality">0.00306866</data>
            <data key="ClosenessCentrality">0.5375</data>
            <data key="ClusteringCoefficient">0.0</data>
            <data key="Degree">6</data>
            <data key="Eccentricity">2</data>
            <data key="IsSingleNode">false</data>
            <data key="NeighborhoodConnectivity">31.16666667</data>
            <data key="NumberOfDirectedEdges">6</data>
            <data key="NumberOfUndirectedEdges">0</data>
            <data key="PartnerOfMultiEdgedNodePairs">0</data>
            <data key="Radiality">0.78488372</data>
            <data key="SelfLoops">0</data>
            <data key="Stress">476</data>
            <data key="TopologicalCoefficient">0.81531532</data>
            <data key="E-value">4.46E-20</data>
            <data key="Score">60</data>
            <data key="HSP start">1</data>
            <data key="HSP end">60</data>
            <data key="HSP length">60</data>
            <data key="Query start">290</data>
            <data key="Query end">349</data>
            <data key="Overlap">3.4188034188</data>
            <data key="Identity">60</data>
            <data key="%Identity">100.0</data>
            <data key="Positive">60</data>
            <data key="%Positive">100.0</data>
            <data key="# missmatches">0</data>
            <data key="subfamily"/>
            <data key="Inflorescence_EL14">10.11</data>
            <data key="Inflorescence_EL17">8.99</data>
            <data key="Flower_EL20">7.95</data>
            <data key="Flower_EL23">6.75</data>
        </node>
        <node id="268">
            <data key="SUID">268</data>
            <data key="shared name">VitusP00286809</data>
            <data key="name">VitusP00286809</data>
            <data key="selected">false</data>
            <data key="AverageShortestPathLength">1.90697674</data>
            <data key="BetweennessCentrality">0.00195065</data>
            <data key="ClosenessCentrality">0.52439024</data>
            <data key="ClusteringCoefficient">0.0</data>
            <data key="Degree">5</data>
            <data key="Eccentricity">3</data>
            <data key="IsSingleNode">false</data>
            <data key="NeighborhoodConnectivity">31.8</data>
            <data key="NumberOfDirectedEdges">5</data>
            <data key="NumberOfUndirectedEdges">0</data>
            <data key="PartnerOfMultiEdgedNodePairs">0</data>
            <data key="Radiality">0.77325581</data>
            <data key="SelfLoops">0</data>
            <data key="Stress">312</data>
            <data key="TopologicalCoefficient">0.83243243</data>
            <data key="E-value">4.02E-19</data>
            <data key="Score">58</data>
            <data key="HSP start">1</data>
            <data key="HSP end">60</data>
            <data key="HSP length">60</data>
            <data key="Query start">1235</data>
            <data key="Query end">1294</data>
            <data key="Overlap">3.4188034188</data>
            <data key="Identity">59</data>
            <data key="%Identity">98.3333333333</data>
            <data key="Positive">59</data>
            <data key="%Positive">98.3333333333</data>
            <data key="# missmatches">1</data>
            <data key="subfamily"/>
            <data key="Inflorescence_EL14">12.0</data>
            <data key="Inflorescence_EL17">11.47</data>
            <data key="Flower_EL20">10.48</data>
            <data key="Flower_EL23">9.45</data>
        </node>
        <node id="267">
            <data key="SUID">267</data>
            <data key="shared name">VitusP00286783</data>
            <data key="name">VitusP00286783</data>
            <data key="selected">false</data>
            <data key="AverageShortestPathLength">1.90697674</data>
            <data key="BetweennessCentrality">0.00195065</data>
            <data key="ClosenessCentrality">0.52439024</data>
            <data key="ClusteringCoefficient">0.0</data>
            <data key="Degree">5</data>
            <data key="Eccentricity">3</data>
            <data key="IsSingleNode">false</data>
            <data key="NeighborhoodConnectivity">31.8</data>
            <data key="NumberOfDirectedEdges">5</data>
            <data key="NumberOfUndirectedEdges">0</data>
            <data key="PartnerOfMultiEdgedNodePairs">0</data>
            <data key="Radiality">0.77325581</data>
            <data key="SelfLoops">0</data>
            <data key="Stress">312</data>
            <data key="TopologicalCoefficient">0.83243243</data>
            <data key="E-value">4.46E-20</data>
            <data key="Score">60</data>
            <data key="HSP start">1</data>
            <data key="HSP end">60</data>
            <data key="HSP length">60</data>
            <data key="Query start">80</data>
            <data key="Query end">139</data>
            <data key="Overlap">3.4188034188</data>
            <data key="Identity">60</data>
            <data key="%Identity">100.0</data>
            <data key="Positive">60</data>
            <data key="%Positive">100.0</data>
            <data key="# missmatches">0</data>
            <data key="subfamily"/>
            <data key="Inflorescence_EL14">8.74</data>
            <data key="Inflorescence_EL17">7.74</data>
            <data key="Flower_EL20">7.02</data>
            <data key="Flower_EL23">6.23</data>
        </node>
        <node id="266">
            <data key="SUID">266</data>
            <data key="shared name">VitusP00290280</data>
            <data key="name">VitusP00290280</data>
            <data key="selected">false</data>
            <data key="AverageShortestPathLength">1.83333333</data>
            <data key="BetweennessCentrality">0.00192258</data>
            <data key="ClosenessCentrality">0.54545455</data>
            <data key="ClusteringCoefficient">0.0</data>
            <data key="Degree">6</data>
            <data key="Eccentricity">2</data>
            <data key="IsSingleNode">false</data>
            <data key="NeighborhoodConnectivity">28.66666667</data>
            <data key="NumberOfDirectedEdges">6</data>
            <data key="NumberOfUndirectedEdges">0</data>
            <data key="PartnerOfMultiEdgedNodePairs">0</data>
            <data key="Radiality">0.79166667</data>
            <data key="SelfLoops">0</data>
            <data key="Stress">122</data>
            <data key="TopologicalCoefficient">0.92222222</data>
            <data key="E-value">4.15E-20</data>
            <data key="Score">60</data>
            <data key="HSP start">1</data>
            <data key="HSP end">60</data>
            <data key="HSP length">60</data>
            <data key="Query start">1323</data>
            <data key="Query end">1382</data>
            <data key="Overlap">3.6697247706</data>
            <data key="Identity">60</data>
            <data key="%Identity">100.0</data>
            <data key="Positive">60</data>
            <data key="%Positive">100.0</data>
            <data key="# missmatches">0</data>
            <data key="subfamily"/>
            <data key="Inflorescence_EL14">13.55</data>
            <data key="Inflorescence_EL17">12.79</data>
            <data key="Flower_EL20">11.5</data>
            <data key="Flower_EL23">10.3</data>
        </node>
        <node id="265">
            <data key="SUID">265</data>
            <data key="shared name">VitusP00290269</data>
            <data key="name">VitusP00290269</data>
            <data key="selected">false</data>
            <data key="AverageShortestPathLength">1.83333333</data>
            <data key="BetweennessCentrality">0.00192258</data>
            <data key="ClosenessCentrality">0.54545455</data>
            <data key="ClusteringCoefficient">0.0</data>
            <data key="Degree">6</data>
            <data key="Eccentricity">2</data>
            <data key="IsSingleNode">false</data>
            <data key="NeighborhoodConnectivity">28.66666667</data>
            <data key="NumberOfDirectedEdges">6</data>
            <data key="NumberOfUndirectedEdges">0</data>
            <data key="PartnerOfMultiEdgedNodePairs">0</data>
            <data key="Radiality">0.79166667</data>
            <data key="SelfLoops">0</data>
            <data key="Stress">122</data>
            <data key="TopologicalCoefficient">0.92222222</data>
            <data key="E-value">4.15E-20</data>
            <data key="Score">60</data>
            <data key="HSP start">1</data>
            <data key="HSP end">60</data>
            <data key="HSP length">60</data>
            <data key="Query start">1324</data>
            <data key="Query end">1383</data>
            <data key="Overlap">3.6697247706</data>
            <data key="Identity">60</data>
            <data key="%Identity">100.0</data>
            <data key="Positive">60</data>
            <data key="%Positive">100.0</data>
            <data key="# missmatches">0</data>
            <data key="subfamily"/>
            <data key="Inflorescence_EL14">13.55</data>
            <data key="Inflorescence_EL17">12.71</data>
            <data key="Flower_EL20">11.62</data>
            <data key="Flower_EL23">10.33</data>
        </node>
        <node id="264">
            <data key="SUID">264</data>
            <data key="shared name">VitusP00289593</data>
            <data key="name">VitusP00289593</data>
            <data key="selected">false</data>
            <data key="AverageShortestPathLength">1.83333333</data>
            <data key="BetweennessCentrality">0.00192258</data>
            <data key="ClosenessCentrality">0.54545455</data>
            <data key="ClusteringCoefficient">0.0</data>
            <data key="Degree">6</data>
            <data key="Eccentricity">2</data>
            <data key="IsSingleNode">false</data>
            <data key="NeighborhoodConnectivity">28.66666667</data>
            <data key="NumberOfDirectedEdges">6</data>
            <data key="NumberOfUndirectedEdges">0</data>
            <data key="PartnerOfMultiEdgedNodePairs">0</data>
            <data key="Radiality">0.79166667</data>
            <data key="SelfLoops">0</data>
            <data key="Stress">122</data>
            <data key="TopologicalCoefficient">0.92222222</data>
            <data key="E-value">4.15E-20</data>
            <data key="Score">60</data>
            <data key="HSP start">1</data>
            <data key="HSP end">60</data>
            <data key="HSP length">60</data>
            <data key="Query start">1323</data>
            <data key="Query end">1382</data>
            <data key="Overlap">3.6697247706</data>
            <data key="Identity">60</data>
            <data key="%Identity">100.0</data>
            <data key="Positive">60</data>
            <data key="%Positive">100.0</data>
            <data key="# missmatches">0</data>
            <data key="subfamily"/>
            <data key="Inflorescence_EL14">13.5</data>
            <data key="Inflorescence_EL17">12.74</data>
            <data key="Flower_EL20">11.58</data>
            <data key="Flower_EL23">10.42</data>
        </node>
        <node id="263">
            <data key="SUID">263</data>
            <data key="shared name">VitusP00286826</data>
            <data key="name">VitusP00286826</data>
            <data key="selected">false</data>
            <data key="AverageShortestPathLength">2.0</data>
            <data key="BetweennessCentrality">6.6667E-4</data>
            <data key="ClosenessCentrality">0.5</data>
            <data key="ClusteringCoefficient">0.0</data>
            <data key="Degree">5</data>
            <data key="Eccentricity">4</data>
            <data key="IsSingleNode">false</data>
            <data key="NeighborhoodConnectivity">28.6</data>
            <data key="NumberOfDirectedEdges">5</data>
            <data key="NumberOfUndirectedEdges">0</data>
            <data key="PartnerOfMultiEdgedNodePairs">0</data>
            <data key="Radiality">0.75</data>
            <data key="SelfLoops">0</data>
            <data key="Stress">36</data>
            <data key="TopologicalCoefficient">0.98571429</data>
            <data key="E-value">4.15E-20</data>
            <data key="Score">60</data>
            <data key="HSP start">1</data>
            <data key="HSP end">60</data>
            <data key="HSP length">60</data>
            <data key="Query start">348</data>
            <data key="Query end">407</data>
            <data key="Overlap">3.6697247706</data>
            <data key="Identity">60</data>
            <data key="%Identity">100.0</data>
            <data key="Positive">60</data>
            <data key="%Positive">100.0</data>
            <data key="# missmatches">0</data>
            <data key="subfamily"/>
            <data key="Inflorescence_EL14">12.77</data>
            <data key="Inflorescence_EL17">11.21</data>
            <data key="Flower_EL20">10.19</data>
            <data key="Flower_EL23">8.28</data>
        </node>
        <node id="262">
            <data key="SUID">262</data>
            <data key="shared name">VitusP00286820</data>
            <data key="name">VitusP00286820</data>
            <data key="selected">false</data>
            <data key="AverageShortestPathLength">1.83333333</data>
            <data key="BetweennessCentrality">0.00192258</data>
            <data key="ClosenessCentrality">0.54545455</data>
            <data key="ClusteringCoefficient">0.0</data>
            <data key="Degree">6</data>
            <data key="Eccentricity">2</data>
            <data key="IsSingleNode">false</data>
            <data key="NeighborhoodConnectivity">28.66666667</data>
            <data key="NumberOfDirectedEdges">6</data>
            <data key="NumberOfUndirectedEdges">0</data>
            <data key="PartnerOfMultiEdgedNodePairs">0</data>
            <data key="Radiality">0.79166667</data>
            <data key="SelfLoops">0</data>
            <data key="Stress">122</data>
            <data key="TopologicalCoefficient">0.92222222</data>
            <data key="E-value">4.15E-20</data>
            <data key="Score">60</data>
            <data key="HSP start">1</data>
            <data key="HSP end">60</data>
            <data key="HSP length">60</data>
            <data key="Query start">1324</data>
            <data key="Query end">1383</data>
            <data key="Overlap">3.6697247706</data>
            <data key="Identity">60</data>
            <data key="%Identity">100.0</data>
            <data key="Positive">60</data>
            <data key="%Positive">100.0</data>
            <data key="# missmatches">0</data>
            <data key="subfamily"/>
            <data key="Inflorescence_EL14">13.69</data>
            <data key="Inflorescence_EL17">12.67</data>
            <data key="Flower_EL20">11.47</data>
            <data key="Flower_EL23">10.42</data>
        </node>
        <node id="261">
            <data key="SUID">261</data>
            <data key="shared name">VitusP00282889</data>
            <data key="name">VitusP00282889</data>
            <data key="selected">false</data>
            <data key="AverageShortestPathLength">1.83333333</data>
            <data key="BetweennessCentrality">0.00192258</data>
            <data key="ClosenessCentrality">0.54545455</data>
            <data key="ClusteringCoefficient">0.0</data>
            <data key="Degree">6</data>
            <data key="Eccentricity">2</data>
            <data key="IsSingleNode">false</data>
            <data key="NeighborhoodConnectivity">28.66666667</data>
            <data key="NumberOfDirectedEdges">6</data>
            <data key="NumberOfUndirectedEdges">0</data>
            <data key="PartnerOfMultiEdgedNodePairs">0</data>
            <data key="Radiality">0.79166667</data>
            <data key="SelfLoops">0</data>
            <data key="Stress">122</data>
            <data key="TopologicalCoefficient">0.92222222</data>
            <data key="E-value">4.15E-20</data>
            <data key="Score">60</data>
            <data key="HSP start">1</data>
            <data key="HSP end">60</data>
            <data key="HSP length">60</data>
            <data key="Query start">1324</data>
            <data key="Query end">1383</data>
            <data key="Overlap">3.6697247706</data>
            <data key="Identity">60</data>
            <data key="%Identity">100.0</data>
            <data key="Positive">60</data>
            <data key="%Positive">100.0</data>
            <data key="# missmatches">0</data>
            <data key="subfamily"/>
            <data key="Inflorescence_EL14">13.73</data>
            <data key="Inflorescence_EL17">12.99</data>
            <data key="Flower_EL20">11.59</data>
            <data key="Flower_EL23">10.27</data>
        </node>
        <node id="260">
            <data key="SUID">260</data>
            <data key="shared name">VitusP00289592</data>
            <data key="name">VitusP00289592</data>
            <data key="selected">false</data>
            <data key="AverageShortestPathLength">1.83333333</data>
            <data key="BetweennessCentrality">0.00192258</data>
            <data key="ClosenessCentrality">0.54545455</data>
            <data key="ClusteringCoefficient">0.0</data>
            <data key="Degree">6</data>
            <data key="Eccentricity">2</data>
            <data key="IsSingleNode">false</data>
            <data key="NeighborhoodConnectivity">28.66666667</data>
            <data key="NumberOfDirectedEdges">6</data>
            <data key="NumberOfUndirectedEdges">0</data>
            <data key="PartnerOfMultiEdgedNodePairs">0</data>
            <data key="Radiality">0.79166667</data>
            <data key="SelfLoops">0</data>
            <data key="Stress">122</data>
            <data key="TopologicalCoefficient">0.92222222</data>
            <data key="E-value">4.15E-20</data>
            <data key="Score">60</data>
            <data key="HSP start">1</data>
            <data key="HSP end">60</data>
            <data key="HSP length">60</data>
            <data key="Query start">1273</data>
            <data key="Query end">1332</data>
            <data key="Overlap">3.6697247706</data>
            <data key="Identity">60</data>
            <data key="%Identity">100.0</data>
            <data key="Positive">60</data>
            <data key="%Positive">100.0</data>
            <data key="# missmatches">0</data>
            <data key="subfamily"/>
            <data key="Inflorescence_EL14">13.0</data>
            <data key="Inflorescence_EL17">10.69</data>
            <data key="Flower_EL20">9.41</data>
            <data key="Flower_EL23">8.82</data>
        </node>
        <node id="259">
            <data key="SUID">259</data>
            <data key="shared name">VitusP00289605</data>
            <data key="name">VitusP00289605</data>
            <data key="selected">false</data>
            <data key="AverageShortestPathLength">2.18604651</data>
            <data key="BetweennessCentrality">1.6376E-4</data>
            <data key="ClosenessCentrality">0.45744681</data>
            <data key="ClusteringCoefficient">0.0</data>
            <data key="Degree">3</data>
            <data key="Eccentricity">4</data>
            <data key="IsSingleNode">false</data>
            <data key="NeighborhoodConnectivity">32.66666667</data>
            <data key="NumberOfDirectedEdges">3</data>
            <data key="NumberOfUndirectedEdges">0</data>
            <data key="PartnerOfMultiEdgedNodePairs">0</data>
            <data key="Radiality">0.70348837</data>
            <data key="SelfLoops">0</data>
            <data key="Stress">18</data>
            <data key="TopologicalCoefficient">0.95959596</data>
            <data key="E-value">4.46E-20</data>
            <data key="Score">60</data>
            <data key="HSP start">1</data>
            <data key="HSP end">60</data>
            <data key="HSP length">60</data>
            <data key="Query start">1153</data>
            <data key="Query end">1212</data>
            <data key="Overlap">3.4188034188</data>
            <data key="Identity">60</data>
            <data key="%Identity">100.0</data>
            <data key="Positive">60</data>
            <data key="%Positive">100.0</data>
            <data key="# missmatches">0</data>
            <data key="subfamily"/>
            <data key="Inflorescence_EL14">11.75</data>
            <data key="Inflorescence_EL17">11.58</data>
            <data key="Flower_EL20">9.83</data>
            <data key="Flower_EL23">8.58</data>
        </node>
        <node id="258">
            <data key="SUID">258</data>
            <data key="shared name">VitusP00287097</data>
            <data key="name">VitusP00287097</data>
            <data key="selected">false</data>
            <data key="AverageShortestPathLength">2.18604651</data>
            <data key="BetweennessCentrality">1.6376E-4</data>
            <data key="ClosenessCentrality">0.45744681</data>
            <data key="ClusteringCoefficient">0.0</data>
            <data key="Degree">3</data>
            <data key="Eccentricity">4</data>
            <data key="IsSingleNode">false</data>
            <data key="NeighborhoodConnectivity">32.66666667</data>
            <data key="NumberOfDirectedEdges">3</data>
            <data key="NumberOfUndirectedEdges">0</data>
            <data key="PartnerOfMultiEdgedNodePairs">0</data>
            <data key="Radiality">0.70348837</data>
            <data key="SelfLoops">0</data>
            <data key="Stress">18</data>
            <data key="TopologicalCoefficient">0.95959596</data>
            <data key="E-value">4.46E-20</data>
            <data key="Score">60</data>
            <data key="HSP start">1</data>
            <data key="HSP end">60</data>
            <data key="HSP length">60</data>
            <data key="Query start">1153</data>
            <data key="Query end">1212</data>
            <data key="Overlap">3.4188034188</data>
            <data key="Identity">60</data>
            <data key="%Identity">100.0</data>
            <data key="Positive">60</data>
            <data key="%Positive">100.0</data>
            <data key="# missmatches">0</data>
            <data key="subfamily"/>
            <data key="Inflorescence_EL14">11.95</data>
            <data key="Inflorescence_EL17">11.52</data>
            <data key="Flower_EL20">9.94</data>
            <data key="Flower_EL23">8.59</data>
        </node>
        <node id="257">
            <data key="SUID">257</data>
            <data key="shared name">VitusP00287089</data>
            <data key="name">VitusP00287089</data>
            <data key="selected">false</data>
            <data key="AverageShortestPathLength">2.18604651</data>
            <data key="BetweennessCentrality">1.6376E-4</data>
            <data key="ClosenessCentrality">0.45744681</data>
            <data key="ClusteringCoefficient">0.0</data>
            <data key="Degree">3</data>
            <data key="Eccentricity">4</data>
            <data key="IsSingleNode">false</data>
            <data key="NeighborhoodConnectivity">32.66666667</data>
            <data key="NumberOfDirectedEdges">3</data>
            <data key="NumberOfUndirectedEdges">0</data>
            <data key="PartnerOfMultiEdgedNodePairs">0</data>
            <data key="Radiality">0.70348837</data>
            <data key="SelfLoops">0</data>
            <data key="Stress">18</data>
            <data key="TopologicalCoefficient">0.95959596</data>
            <data key="E-value">4.46E-20</data>
            <data key="Score">60</data>
            <data key="HSP start">1</data>
            <data key="HSP end">60</data>
            <data key="HSP length">60</data>
            <data key="Query start">1153</data>
            <data key="Query end">1212</data>
            <data key="Overlap">3.4188034188</data>
            <data key="Identity">60</data>
            <data key="%Identity">100.0</data>
            <data key="Positive">60</data>
            <data key="%Positive">100.0</data>
            <data key="# missmatches">0</data>
            <data key="subfamily"/>
            <data key="Inflorescence_EL14">11.74</data>
            <data key="Inflorescence_EL17">11.03</data>
            <data key="Flower_EL20">9.57</data>
            <data key="Flower_EL23">8.05</data>
        </node>
        <node id="256">
            <data key="SUID">256</data>
            <data key="shared name">VitusP00286811</data>
            <data key="name">VitusP00286811</data>
            <data key="selected">false</data>
            <data key="AverageShortestPathLength">1.86046512</data>
            <data key="BetweennessCentrality">0.00306866</data>
            <data key="ClosenessCentrality">0.5375</data>
            <data key="ClusteringCoefficient">0.0</data>
            <data key="Degree">6</data>
            <data key="Eccentricity">2</data>
            <data key="IsSingleNode">false</data>
            <data key="NeighborhoodConnectivity">31.16666667</data>
            <data key="NumberOfDirectedEdges">6</data>
            <data key="NumberOfUndirectedEdges">0</data>
            <data key="PartnerOfMultiEdgedNodePairs">0</data>
            <data key="Radiality">0.78488372</data>
            <data key="SelfLoops">0</data>
            <data key="Stress">476</data>
            <data key="TopologicalCoefficient">0.81531532</data>
            <data key="E-value">4.42E-20</data>
            <data key="Score">60</data>
            <data key="HSP start">1</data>
            <data key="HSP end">60</data>
            <data key="HSP length">60</data>
            <data key="Query start">1368</data>
            <data key="Query end">1427</data>
            <data key="Overlap">3.4482758621</data>
            <data key="Identity">60</data>
            <data key="%Identity">100.0</data>
            <data key="Positive">60</data>
            <data key="%Positive">100.0</data>
            <data key="# missmatches">0</data>
            <data key="subfamily"/>
            <data key="Inflorescence_EL14">12.04</data>
            <data key="Inflorescence_EL17">11.37</data>
            <data key="Flower_EL20">9.91</data>
            <data key="Flower_EL23">9.43</data>
        </node>
        <node id="255">
            <data key="SUID">255</data>
            <data key="shared name">VitusP00286808</data>
            <data key="name">VitusP00286808</data>
            <data key="selected">false</data>
            <data key="AverageShortestPathLength">2.18604651</data>
            <data key="BetweennessCentrality">1.6376E-4</data>
            <data key="ClosenessCentrality">0.45744681</data>
            <data key="ClusteringCoefficient">0.0</data>
            <data key="Degree">3</data>
            <data key="Eccentricity">4</data>
            <data key="IsSingleNode">false</data>
            <data key="NeighborhoodConnectivity">32.66666667</data>
            <data key="NumberOfDirectedEdges">3</data>
            <data key="NumberOfUndirectedEdges">0</data>
            <data key="PartnerOfMultiEdgedNodePairs">0</data>
            <data key="Radiality">0.70348837</data>
            <data key="SelfLoops">0</data>
            <data key="Stress">18</data>
            <data key="TopologicalCoefficient">0.95959596</data>
            <data key="E-value">4.46E-20</data>
            <data key="Score">60</data>
            <data key="HSP start">1</data>
            <data key="HSP end">60</data>
            <data key="HSP length">60</data>
            <data key="Query start">1153</data>
            <data key="Query end">1212</data>
            <data key="Overlap">3.4188034188</data>
            <data key="Identity">60</data>
            <data key="%Identity">100.0</data>
            <data key="Positive">60</data>
            <data key="%Positive">100.0</data>
            <data key="# missmatches">0</data>
            <data key="subfamily"/>
            <data key="Inflorescence_EL14">11.82</data>
            <data key="Inflorescence_EL17">11.34</data>
            <data key="Flower_EL20">9.81</data>
            <data key="Flower_EL23">8.45</data>
        </node>
        <node id="254">
            <data key="SUID">254</data>
            <data key="shared name">VitusP00282901</data>
            <data key="name">VitusP00282901</data>
            <data key="selected">false</data>
            <data key="AverageShortestPathLength">1.86046512</data>
            <data key="BetweennessCentrality">0.00306866</data>
            <data key="ClosenessCentrality">0.5375</data>
            <data key="ClusteringCoefficient">0.0</data>
            <data key="Degree">6</data>
            <data key="Eccentricity">2</data>
            <data key="IsSingleNode">false</data>
            <data key="NeighborhoodConnectivity">31.16666667</data>
            <data key="NumberOfDirectedEdges">6</data>
            <data key="NumberOfUndirectedEdges">0</data>
            <data key="PartnerOfMultiEdgedNodePairs">0</data>
            <data key="Radiality">0.78488372</data>
            <data key="SelfLoops">0</data>
            <data key="Stress">476</data>
            <data key="TopologicalCoefficient">0.81531532</data>
            <data key="E-value">4.46E-20</data>
            <data key="Score">60</data>
            <data key="HSP start">1</data>
            <data key="HSP end">60</data>
            <data key="HSP length">60</data>
            <data key="Query start">227</data>
            <data key="Query end">286</data>
            <data key="Overlap">3.4188034188</data>
            <data key="Identity">60</data>
            <data key="%Identity">100.0</data>
            <data key="Positive">60</data>
            <data key="%Positive">100.0</data>
            <data key="# missmatches">0</data>
            <data key="subfamily"/>
            <data key="Inflorescence_EL14">9.96</data>
            <data key="Inflorescence_EL17">8.88</data>
            <data key="Flower_EL20">7.0</data>
            <data key="Flower_EL23">5.73</data>
        </node>
        <node id="253">
            <data key="SUID">253</data>
            <data key="shared name">VitusP00292366</data>
            <data key="name">VitusP00292366</data>
            <data key="selected">false</data>
            <data key="AverageShortestPathLength">1.83333333</data>
            <data key="BetweennessCentrality">0.00192258</data>
            <data key="ClosenessCentrality">0.54545455</data>
            <data key="ClusteringCoefficient">0.0</data>
            <data key="Degree">6</data>
            <data key="Eccentricity">2</data>
            <data key="IsSingleNode">false</data>
            <data key="NeighborhoodConnectivity">28.66666667</data>
            <data key="NumberOfDirectedEdges">6</data>
            <data key="NumberOfUndirectedEdges">0</data>
            <data key="PartnerOfMultiEdgedNodePairs">0</data>
            <data key="Radiality">0.79166667</data>
            <data key="SelfLoops">0</data>
            <data key="Stress">122</data>
            <data key="TopologicalCoefficient">0.92222222</data>
            <data key="E-value">4.15E-20</data>
            <data key="Score">60</data>
            <data key="HSP start">1</data>
            <data key="HSP end">60</data>
            <data key="HSP length">60</data>
            <data key="Query start">243</data>
            <data key="Query end">302</data>
            <data key="Overlap">3.6697247706</data>
            <data key="Identity">60</data>
            <data key="%Identity">100.0</data>
            <data key="Positive">60</data>
            <data key="%Positive">100.0</data>
            <data key="# missmatches">0</data>
            <data key="subfamily"/>
            <data key="Inflorescence_EL14">12.59</data>
            <data key="Inflorescence_EL17">10.11</data>
            <data key="Flower_EL20">9.33</data>
            <data key="Flower_EL23">7.24</data>
        </node>
        <node id="252">
            <data key="SUID">252</data>
            <data key="shared name">VitusP00290272</data>
            <data key="name">VitusP00290272</data>
            <data key="selected">false</data>
            <data key="AverageShortestPathLength">1.83333333</data>
            <data key="BetweennessCentrality">0.00192258</data>
            <data key="ClosenessCentrality">0.54545455</data>
            <data key="ClusteringCoefficient">0.0</data>
            <data key="Degree">6</data>
            <data key="Eccentricity">2</data>
            <data key="IsSingleNode">false</data>
            <data key="NeighborhoodConnectivity">28.66666667</data>
            <data key="NumberOfDirectedEdges">6</data>
            <data key="NumberOfUndirectedEdges">0</data>
            <data key="PartnerOfMultiEdgedNodePairs">0</data>
            <data key="Radiality">0.79166667</data>
            <data key="SelfLoops">0</data>
            <data key="Stress">122</data>
            <data key="TopologicalCoefficient">0.92222222</data>
            <data key="E-value">4.15E-20</data>
            <data key="Score">60</data>
            <data key="HSP start">1</data>
            <data key="HSP end">60</data>
            <data key="HSP length">60</data>
            <data key="Query start">244</data>
            <data key="Query end">303</data>
            <data key="Overlap">3.6697247706</data>
            <data key="Identity">60</data>
            <data key="%Identity">100.0</data>
            <data key="Positive">60</data>
            <data key="%Positive">100.0</data>
            <data key="# missmatches">0</data>
            <data key="subfamily"/>
            <data key="Inflorescence_EL14">12.36</data>
            <data key="Inflorescence_EL17">10.44</data>
            <data key="Flower_EL20">9.13</data>
            <data key="Flower_EL23">6.66</data>
        </node>
        <node id="251">
            <data key="SUID">251</data>
            <data key="shared name">VitusP00289598</data>
            <data key="name">VitusP00289598</data>
            <data key="selected">false</data>
            <data key="AverageShortestPathLength">2.22222222</data>
            <data key="BetweennessCentrality">0.0</data>
            <data key="ClosenessCentrality">0.45</data>
            <data key="ClusteringCoefficient">0.0</data>
            <data key="Degree">1</data>
            <data key="Eccentricity">4</data>
            <data key="IsSingleNode">false</data>
            <data key="NeighborhoodConnectivity">29.0</data>
            <data key="NumberOfDirectedEdges">1</data>
            <data key="NumberOfUndirectedEdges">0</data>
            <data key="PartnerOfMultiEdgedNodePairs">0</data>
            <data key="Radiality">0.69444444</data>
            <data key="SelfLoops">0</data>
            <data key="Stress">0</data>
            <data key="TopologicalCoefficient">0.0</data>
            <data key="E-value">3.73E-19</data>
            <data key="Score">58</data>
            <data key="HSP start">1</data>
            <data key="HSP end">60</data>
            <data key="HSP length">60</data>
            <data key="Query start">1437</data>
            <data key="Query end">1496</data>
            <data key="Overlap">3.6764705882</data>
            <data key="Identity">59</data>
            <data key="%Identity">98.3333333333</data>
            <data key="Positive">59</data>
            <data key="%Positive">98.3333333333</data>
            <data key="# missmatches">1</data>
            <data key="subfamily"/>
            <data key="Inflorescence_EL14">12.76</data>
            <data key="Inflorescence_EL17">11.43</data>
            <data key="Flower_EL20">10.42</data>
            <data key="Flower_EL23">9.73</data>
        </node>
        <node id="250">
            <data key="SUID">250</data>
            <data key="shared name">VitusP00286812</data>
            <data key="name">VitusP00286812</data>
            <data key="selected">false</data>
            <data key="AverageShortestPathLength">1.83333333</data>
            <data key="BetweennessCentrality">0.00192258</data>
            <data key="ClosenessCentrality">0.54545455</data>
            <data key="ClusteringCoefficient">0.0</data>
            <data key="Degree">6</data>
            <data key="Eccentricity">2</data>
            <data key="IsSingleNode">false</data>
            <data key="NeighborhoodConnectivity">28.66666667</data>
            <data key="NumberOfDirectedEdges">6</data>
            <data key="NumberOfUndirectedEdges">0</data>
            <data key="PartnerOfMultiEdgedNodePairs">0</data>
            <data key="Radiality">0.79166667</data>
            <data key="SelfLoops">0</data>
            <data key="Stress">122</data>
            <data key="TopologicalCoefficient">0.92222222</data>
            <data key="E-value">4.15E-20</data>
            <data key="Score">60</data>
            <data key="HSP start">1</data>
            <data key="HSP end">60</data>
            <data key="HSP length">60</data>
            <data key="Query start">244</data>
            <data key="Query end">303</data>
            <data key="Overlap">3.6697247706</data>
            <data key="Identity">60</data>
            <data key="%Identity">100.0</data>
            <data key="Positive">60</data>
            <data key="%Positive">100.0</data>
            <data key="# missmatches">0</data>
            <data key="subfamily"/>
            <data key="Inflorescence_EL14">12.59</data>
            <data key="Inflorescence_EL17">10.16</data>
            <data key="Flower_EL20">9.25</data>
            <data key="Flower_EL23">6.69</data>
        </node>
        <node id="249">
            <data key="SUID">249</data>
            <data key="shared name">VitusP00286793</data>
            <data key="name">VitusP00286793</data>
            <data key="selected">false</data>
            <data key="AverageShortestPathLength">1.83333333</data>
            <data key="BetweennessCentrality">0.00192258</data>
            <data key="ClosenessCentrality">0.54545455</data>
            <data key="ClusteringCoefficient">0.0</data>
            <data key="Degree">6</data>
            <data key="Eccentricity">2</data>
            <data key="IsSingleNode">false</data>
            <data key="NeighborhoodConnectivity">28.66666667</data>
            <data key="NumberOfDirectedEdges">6</data>
            <data key="NumberOfUndirectedEdges">0</data>
            <data key="PartnerOfMultiEdgedNodePairs">0</data>
            <data key="Radiality">0.79166667</data>
            <data key="SelfLoops">0</data>
            <data key="Stress">122</data>
            <data key="TopologicalCoefficient">0.92222222</data>
            <data key="E-value">4.15E-20</data>
            <data key="Score">60</data>
            <data key="HSP start">1</data>
            <data key="HSP end">60</data>
            <data key="HSP length">60</data>
            <data key="Query start">244</data>
            <data key="Query end">303</data>
            <data key="Overlap">3.6697247706</data>
            <data key="Identity">60</data>
            <data key="%Identity">100.0</data>
            <data key="Positive">60</data>
            <data key="%Positive">100.0</data>
            <data key="# missmatches">0</data>
            <data key="subfamily"/>
            <data key="Inflorescence_EL14">12.61</data>
            <data key="Inflorescence_EL17">10.52</data>
            <data key="Flower_EL20">9.15</data>
            <data key="Flower_EL23">6.86</data>
        </node>
        <node id="248">
            <data key="SUID">248</data>
            <data key="shared name">VitusP00282882</data>
            <data key="name">VitusP00282882</data>
            <data key="selected">false</data>
            <data key="AverageShortestPathLength">1.83333333</data>
            <data key="BetweennessCentrality">0.00192258</data>
            <data key="ClosenessCentrality">0.54545455</data>
            <data key="ClusteringCoefficient">0.0</data>
            <data key="Degree">6</data>
            <data key="Eccentricity">2</data>
            <data key="IsSingleNode">false</data>
            <data key="NeighborhoodConnectivity">28.66666667</data>
            <data key="NumberOfDirectedEdges">6</data>
            <data key="NumberOfUndirectedEdges">0</data>
            <data key="PartnerOfMultiEdgedNodePairs">0</data>
            <data key="Radiality">0.79166667</data>
            <data key="SelfLoops">0</data>
            <data key="Stress">122</data>
            <data key="TopologicalCoefficient">0.92222222</data>
            <data key="E-value">4.15E-20</data>
            <data key="Score">60</data>
            <data key="HSP start">1</data>
            <data key="HSP end">60</data>
            <data key="HSP length">60</data>
            <data key="Query start">244</data>
            <data key="Query end">303</data>
            <data key="Overlap">3.6697247706</data>
            <data key="Identity">60</data>
            <data key="%Identity">100.0</data>
            <data key="Positive">60</data>
            <data key="%Positive">100.0</data>
            <data key="# missmatches">0</data>
            <data key="subfamily"/>
            <data key="Inflorescence_EL14">12.43</data>
            <data key="Inflorescence_EL17">10.16</data>
            <data key="Flower_EL20">9.4</data>
            <data key="Flower_EL23">7.35</data>
        </node>
        <node id="247">
            <data key="SUID">247</data>
            <data key="shared name">VitusP00286785</data>
            <data key="name">VitusP00286785</data>
            <data key="selected">false</data>
            <data key="AverageShortestPathLength">1.86046512</data>
            <data key="BetweennessCentrality">0.00306866</data>
            <data key="ClosenessCentrality">0.5375</data>
            <data key="ClusteringCoefficient">0.0</data>
            <data key="Degree">6</data>
            <data key="Eccentricity">2</data>
            <data key="IsSingleNode">false</data>
            <data key="NeighborhoodConnectivity">31.16666667</data>
            <data key="NumberOfDirectedEdges">6</data>
            <data key="NumberOfUndirectedEdges">0</data>
            <data key="PartnerOfMultiEdgedNodePairs">0</data>
            <data key="Radiality">0.78488372</data>
            <data key="SelfLoops">0</data>
            <data key="Stress">476</data>
            <data key="TopologicalCoefficient">0.81531532</data>
            <data key="E-value">4.46E-20</data>
            <data key="Score">60</data>
            <data key="HSP start">1</data>
            <data key="HSP end">60</data>
            <data key="HSP length">60</data>
            <data key="Query start">164</data>
            <data key="Query end">223</data>
            <data key="Overlap">3.4188034188</data>
            <data key="Identity">60</data>
            <data key="%Identity">100.0</data>
            <data key="Positive">60</data>
            <data key="%Positive">100.0</data>
            <data key="# missmatches">0</data>
            <data key="subfamily"/>
            <data key="Inflorescence_EL14">9.64</data>
            <data key="Inflorescence_EL17">8.87</data>
            <data key="Flower_EL20">7.78</data>
            <data key="Flower_EL23">5.83</data>
        </node>
        <node id="246">
            <data key="SUID">246</data>
            <data key="shared name">VitusP00282903</data>
            <data key="name">VitusP00282903</data>
            <data key="selected">false</data>
            <data key="AverageShortestPathLength">1.86046512</data>
            <data key="BetweennessCentrality">0.00306866</data>
            <data key="ClosenessCentrality">0.5375</data>
            <data key="ClusteringCoefficient">0.0</data>
            <data key="Degree">6</data>
            <data key="Eccentricity">2</data>
            <data key="IsSingleNode">false</data>
            <data key="NeighborhoodConnectivity">31.16666667</data>
            <data key="NumberOfDirectedEdges">6</data>
            <data key="NumberOfUndirectedEdges">0</data>
            <data key="PartnerOfMultiEdgedNodePairs">0</data>
            <data key="Radiality">0.78488372</data>
            <data key="SelfLoops">0</data>
            <data key="Stress">476</data>
            <data key="TopologicalCoefficient">0.81531532</data>
            <data key="E-value">4.42E-20</data>
            <data key="Score">60</data>
            <data key="HSP start">1</data>
            <data key="HSP end">60</data>
            <data key="HSP length">60</data>
            <data key="Query start">311</data>
            <data key="Query end">370</data>
            <data key="Overlap">3.4482758621</data>
            <data key="Identity">60</data>
            <data key="%Identity">100.0</data>
            <data key="Positive">60</data>
            <data key="%Positive">100.0</data>
            <data key="# missmatches">0</data>
            <data key="subfamily"/>
            <data key="Inflorescence_EL14">9.6</data>
            <data key="Inflorescence_EL17">8.37</data>
            <data key="Flower_EL20">6.73</data>
            <data key="Flower_EL23">5.97</data>
        </node>
        <node id="245">
            <data key="SUID">245</data>
            <data key="shared name">VitusP00282910</data>
            <data key="name">VitusP00282910</data>
            <data key="selected">false</data>
            <data key="AverageShortestPathLength">1.86046512</data>
            <data key="BetweennessCentrality">0.00306866</data>
            <data key="ClosenessCentrality">0.5375</data>
            <data key="ClusteringCoefficient">0.0</data>
            <data key="Degree">6</data>
            <data key="Eccentricity">2</data>
            <data key="IsSingleNode">false</data>
            <data key="NeighborhoodConnectivity">31.16666667</data>
            <data key="NumberOfDirectedEdges">6</data>
            <data key="NumberOfUndirectedEdges">0</data>
            <data key="PartnerOfMultiEdgedNodePairs">0</data>
            <data key="Radiality">0.78488372</data>
            <data key="SelfLoops">0</data>
            <data key="Stress">476</data>
            <data key="TopologicalCoefficient">0.81531532</data>
            <data key="E-value">1.2E-18</data>
            <data key="Score">57</data>
            <data key="HSP start">1</data>
            <data key="HSP end">57</data>
            <data key="HSP length">57</data>
            <data key="Query start">564</data>
            <data key="Query end">620</data>
            <data key="Overlap">3.2478632479</data>
            <data key="Identity">57</data>
            <data key="%Identity">100.0</data>
            <data key="Positive">57</data>
            <data key="%Positive">100.0</data>
            <data key="# missmatches">0</data>
            <data key="subfamily"/>
            <data key="Inflorescence_EL14">11.2</data>
            <data key="Inflorescence_EL17">10.33</data>
            <data key="Flower_EL20">9.12</data>
            <data key="Flower_EL23">7.75</data>
        </node>
        <node id="244">
            <data key="SUID">244</data>
            <data key="shared name">VitusP00127363</data>
            <data key="name">VitusP00127363</data>
            <data key="selected">false</data>
            <data key="AverageShortestPathLength">1.84615385</data>
            <data key="BetweennessCentrality">0.08012821</data>
            <data key="ClosenessCentrality">0.54166667</data>
            <data key="ClusteringCoefficient">0.0</data>
            <data key="Degree">2</data>
            <data key="Eccentricity">2</data>
            <data key="IsSingleNode">false</data>
            <data key="NeighborhoodConnectivity">8.0</data>
            <data key="NumberOfDirectedEdges">2</data>
            <data key="NumberOfUndirectedEdges">0</data>
            <data key="PartnerOfMultiEdgedNodePairs">0</data>
            <data key="Radiality">0.78846154</data>
            <data key="SelfLoops">0</data>
            <data key="Stress">50</data>
            <data key="TopologicalCoefficient">0.63636364</data>
            <data key="E-value">4.46E-20</data>
            <data key="Score">60</data>
            <data key="HSP start">1</data>
            <data key="HSP end">60</data>
            <data key="HSP length">60</data>
            <data key="Query start">1510</data>
            <data key="Query end">1569</data>
            <data key="Overlap">3.4188034188</data>
            <data key="Identity">60</data>
            <data key="%Identity">100.0</data>
            <data key="Positive">60</data>
            <data key="%Positive">100.0</data>
            <data key="# missmatches">0</data>
            <data key="subfamily"/>
            <data key="Inflorescence_EL14">5.88</data>
            <data key="Inflorescence_EL17">5.05</data>
            <data key="Flower_EL20">5.14</data>
            <data key="Flower_EL23">5.33</data>
        </node>
        <node id="243">
            <data key="SUID">243</data>
            <data key="shared name">VitusP00052298</data>
            <data key="name">VitusP00052298</data>
            <data key="selected">false</data>
            <data key="AverageShortestPathLength">3.12121212</data>
            <data key="BetweennessCentrality">0.0</data>
            <data key="ClosenessCentrality">0.32038835</data>
            <data key="ClusteringCoefficient">0.0</data>
            <data key="Degree">1</data>
            <data key="Eccentricity">4</data>
            <data key="IsSingleNode">false</data>
            <data key="NeighborhoodConnectivity">12.0</data>
            <data key="NumberOfDirectedEdges">1</data>
            <data key="NumberOfUndirectedEdges">0</data>
            <data key="PartnerOfMultiEdgedNodePairs">0</data>
            <data key="Radiality">0.46969697</data>
            <data key="SelfLoops">0</data>
            <data key="Stress">0</data>
            <data key="TopologicalCoefficient">0.0</data>
            <data key="E-value">4.04E-19</data>
            <data key="Score">58</data>
            <data key="HSP start">1</data>
            <data key="HSP end">58</data>
            <data key="HSP length">58</data>
            <data key="Query start">1707</data>
            <data key="Query end">1764</data>
            <data key="Overlap">3.2879818594</data>
            <data key="Identity">58</data>
            <data key="%Identity">100.0</data>
            <data key="Positive">58</data>
            <data key="%Positive">100.0</data>
            <data key="# missmatches">0</data>
            <data key="subfamily"/>
            <data key="Inflorescence_EL14">5.96</data>
            <data key="Inflorescence_EL17">7.57</data>
            <data key="Flower_EL20">13.29</data>
            <data key="Flower_EL23">13.97</data>
        </node>
        <node id="242">
            <data key="SUID">242</data>
            <data key="shared name">VitusP00290277</data>
            <data key="name">VitusP00290277</data>
            <data key="selected">false</data>
            <data key="AverageShortestPathLength">1.83333333</data>
            <data key="BetweennessCentrality">0.00192258</data>
            <data key="ClosenessCentrality">0.54545455</data>
            <data key="ClusteringCoefficient">0.0</data>
            <data key="Degree">6</data>
            <data key="Eccentricity">2</data>
            <data key="IsSingleNode">false</data>
            <data key="NeighborhoodConnectivity">28.66666667</data>
            <data key="NumberOfDirectedEdges">6</data>
            <data key="NumberOfUndirectedEdges">0</data>
            <data key="PartnerOfMultiEdgedNodePairs">0</data>
            <data key="Radiality">0.79166667</data>
            <data key="SelfLoops">0</data>
            <data key="Stress">122</data>
            <data key="TopologicalCoefficient">0.92222222</data>
            <data key="E-value">4.15E-20</data>
            <data key="Score">60</data>
            <data key="HSP start">1</data>
            <data key="HSP end">60</data>
            <data key="HSP length">60</data>
            <data key="Query start">929</data>
            <data key="Query end">988</data>
            <data key="Overlap">3.6697247706</data>
            <data key="Identity">60</data>
            <data key="%Identity">100.0</data>
            <data key="Positive">60</data>
            <data key="%Positive">100.0</data>
            <data key="# missmatches">0</data>
            <data key="subfamily"/>
            <data key="Inflorescence_EL14">12.05</data>
            <data key="Inflorescence_EL17">9.9</data>
            <data key="Flower_EL20">8.78</data>
            <data key="Flower_EL23">7.31</data>
        </node>
        <node id="241">
            <data key="SUID">241</data>
            <data key="shared name">VitusP00023519</data>
            <data key="name">VitusP00023519</data>
            <data key="selected">false</data>
            <data key="AverageShortestPathLength">2.5</data>
            <data key="BetweennessCentrality">0.03703704</data>
            <data key="ClosenessCentrality">0.4</data>
            <data key="ClusteringCoefficient">0.0</data>
            <data key="Degree">2</data>
            <data key="Eccentricity">4</data>
            <data key="IsSingleNode">false</data>
            <data key="NeighborhoodConnectivity">3.5</data>
            <data key="NumberOfDirectedEdges">2</data>
            <data key="NumberOfUndirectedEdges">0</data>
            <data key="PartnerOfMultiEdgedNodePairs">0</data>
            <data key="Radiality">0.625</data>
            <data key="SelfLoops">0</data>
            <data key="Stress">8</data>
            <data key="TopologicalCoefficient">0.625</data>
            <data key="E-value">4.56E-20</data>
            <data key="Score">60</data>
            <data key="HSP start">1</data>
            <data key="HSP end">60</data>
            <data key="HSP length">60</data>
            <data key="Query start">1410</data>
            <data key="Query end">1469</data>
            <data key="Overlap">3.3444816054</data>
            <data key="Identity">60</data>
            <data key="%Identity">100.0</data>
            <data key="Positive">60</data>
            <data key="%Positive">100.0</data>
            <data key="# missmatches">0</data>
            <data key="subfamily"/>
            <data key="Inflorescence_EL14">10.31</data>
            <data key="Inflorescence_EL17">8.39</data>
            <data key="Flower_EL20">6.79</data>
            <data key="Flower_EL23">7.04</data>
        </node>
        <node id="240">
            <data key="SUID">240</data>
            <data key="shared name">VitusP00127242</data>
            <data key="name">VitusP00127242</data>
            <data key="selected">false</data>
            <data key="AverageShortestPathLength">4.90140845</data>
            <data key="BetweennessCentrality">3.0127E-4</data>
            <data key="ClosenessCentrality">0.20402299</data>
            <data key="ClusteringCoefficient">0.0</data>
            <data key="Degree">3</data>
            <data key="Eccentricity">8</data>
            <data key="IsSingleNode">false</data>
            <data key="NeighborhoodConnectivity">14.0</data>
            <data key="NumberOfDirectedEdges">3</data>
            <data key="NumberOfUndirectedEdges">0</data>
            <data key="PartnerOfMultiEdgedNodePairs">0</data>
            <data key="Radiality">0.60985915</data>
            <data key="SelfLoops">0</data>
            <data key="Stress">30</data>
            <data key="TopologicalCoefficient">0.86666667</data>
            <data key="E-value">4.24E-20</data>
            <data key="Score">60</data>
            <data key="HSP start">1</data>
            <data key="HSP end">60</data>
            <data key="HSP length">60</data>
            <data key="Query start">1508</data>
            <data key="Query end">1567</data>
            <data key="Overlap">3.5971223022</data>
            <data key="Identity">60</data>
            <data key="%Identity">100.0</data>
            <data key="Positive">60</data>
            <data key="%Positive">100.0</data>
            <data key="# missmatches">0</data>
            <data key="subfamily"/>
            <data key="Inflorescence_EL14">8.52</data>
            <data key="Inflorescence_EL17">8.67</data>
            <data key="Flower_EL20">13.04</data>
            <data key="Flower_EL23">14.01</data>
        </node>
        <node id="239">
            <data key="SUID">239</data>
            <data key="shared name">VitusP00127203</data>
            <data key="name">VitusP00127203</data>
            <data key="selected">false</data>
            <data key="AverageShortestPathLength">4.92957746</data>
            <data key="BetweennessCentrality">1.001E-4</data>
            <data key="ClosenessCentrality">0.20285714</data>
            <data key="ClusteringCoefficient">0.0</data>
            <data key="Degree">2</data>
            <data key="Eccentricity">8</data>
            <data key="IsSingleNode">false</data>
            <data key="NeighborhoodConnectivity">14.0</data>
            <data key="NumberOfDirectedEdges">2</data>
            <data key="NumberOfUndirectedEdges">0</data>
            <data key="PartnerOfMultiEdgedNodePairs">0</data>
            <data key="Radiality">0.60704225</data>
            <data key="SelfLoops">0</data>
            <data key="Stress">10</data>
            <data key="TopologicalCoefficient">0.86666667</data>
            <data key="E-value">4.43E-20</data>
            <data key="Score">60</data>
            <data key="HSP start">1</data>
            <data key="HSP end">60</data>
            <data key="HSP length">60</data>
            <data key="Query start">1</data>
            <data key="Query end">60</data>
            <data key="Overlap">3.4423407917</data>
            <data key="Identity">60</data>
            <data key="%Identity">100.0</data>
            <data key="Positive">60</data>
            <data key="%Positive">100.0</data>
            <data key="# missmatches">0</data>
            <data key="subfamily"/>
            <data key="Inflorescence_EL14">5.87</data>
            <data key="Inflorescence_EL17">5.15</data>
            <data key="Flower_EL20">5.64</data>
            <data key="Flower_EL23">5.98</data>
        </node>
        <node id="238">
            <data key="SUID">238</data>
            <data key="shared name">VitusP00127182</data>
            <data key="name">VitusP00127182</data>
            <data key="selected">false</data>
            <data key="AverageShortestPathLength">4.90140845</data>
            <data key="BetweennessCentrality">3.0127E-4</data>
            <data key="ClosenessCentrality">0.20402299</data>
            <data key="ClusteringCoefficient">0.0</data>
            <data key="Degree">3</data>
            <data key="Eccentricity">8</data>
            <data key="IsSingleNode">false</data>
            <data key="NeighborhoodConnectivity">14.0</data>
            <data key="NumberOfDirectedEdges">3</data>
            <data key="NumberOfUndirectedEdges">0</data>
            <data key="PartnerOfMultiEdgedNodePairs">0</data>
            <data key="Radiality">0.60985915</data>
            <data key="SelfLoops">0</data>
            <data key="Stress">30</data>
            <data key="TopologicalCoefficient">0.86666667</data>
            <data key="E-value">4.24E-20</data>
            <data key="Score">60</data>
            <data key="HSP start">1</data>
            <data key="HSP end">60</data>
            <data key="HSP length">60</data>
            <data key="Query start">1508</data>
            <data key="Query end">1567</data>
            <data key="Overlap">3.5971223022</data>
            <data key="Identity">60</data>
            <data key="%Identity">100.0</data>
            <data key="Positive">60</data>
            <data key="%Positive">100.0</data>
            <data key="# missmatches">0</data>
            <data key="subfamily"/>
            <data key="Inflorescence_EL14">8.57</data>
            <data key="Inflorescence_EL17">8.38</data>
            <data key="Flower_EL20">13.35</data>
            <data key="Flower_EL23">14.33</data>
        </node>
        <node id="237">
            <data key="SUID">237</data>
            <data key="shared name">VitusP00127202</data>
            <data key="name">VitusP00127202</data>
            <data key="selected">false</data>
            <data key="AverageShortestPathLength">6.5915493</data>
            <data key="BetweennessCentrality">0.0</data>
            <data key="ClosenessCentrality">0.1517094</data>
            <data key="ClusteringCoefficient">0.0</data>
            <data key="Degree">1</data>
            <data key="Eccentricity">10</data>
            <data key="IsSingleNode">false</data>
            <data key="NeighborhoodConnectivity">7.0</data>
            <data key="NumberOfDirectedEdges">1</data>
            <data key="NumberOfUndirectedEdges">0</data>
            <data key="PartnerOfMultiEdgedNodePairs">0</data>
            <data key="Radiality">0.44084507</data>
            <data key="SelfLoops">0</data>
            <data key="Stress">0</data>
            <data key="TopologicalCoefficient">0.0</data>
            <data key="E-value">4.03E-20</data>
            <data key="Score">60</data>
            <data key="HSP start">1</data>
            <data key="HSP end">60</data>
            <data key="HSP length">60</data>
            <data key="Query start">1362</data>
            <data key="Query end">1421</data>
            <data key="Overlap">3.7807183365</data>
            <data key="Identity">60</data>
            <data key="%Identity">100.0</data>
            <data key="Positive">60</data>
            <data key="%Positive">100.0</data>
            <data key="# missmatches">0</data>
            <data key="subfamily"/>
            <data key="Inflorescence_EL14">5.65</data>
            <data key="Inflorescence_EL17">4.94</data>
            <data key="Flower_EL20">5.57</data>
            <data key="Flower_EL23">6.24</data>
        </node>
        <node id="236">
            <data key="SUID">236</data>
            <data key="shared name">VitusP00127199</data>
            <data key="name">VitusP00127199</data>
            <data key="selected">false</data>
            <data key="AverageShortestPathLength">6.5915493</data>
            <data key="BetweennessCentrality">0.0</data>
            <data key="ClosenessCentrality">0.1517094</data>
            <data key="ClusteringCoefficient">0.0</data>
            <data key="Degree">1</data>
            <data key="Eccentricity">10</data>
            <data key="IsSingleNode">false</data>
            <data key="NeighborhoodConnectivity">7.0</data>
            <data key="NumberOfDirectedEdges">1</data>
            <data key="NumberOfUndirectedEdges">0</data>
            <data key="PartnerOfMultiEdgedNodePairs">0</data>
            <data key="Radiality">0.44084507</data>
            <data key="SelfLoops">0</data>
            <data key="Stress">0</data>
            <data key="TopologicalCoefficient">0.0</data>
            <data key="E-value">4.03E-20</data>
            <data key="Score">60</data>
            <data key="HSP start">1</data>
            <data key="HSP end">60</data>
            <data key="HSP length">60</data>
            <data key="Query start">1219</data>
            <data key="Query end">1278</data>
            <data key="Overlap">3.7807183365</data>
            <data key="Identity">60</data>
            <data key="%Identity">100.0</data>
            <data key="Positive">60</data>
            <data key="%Positive">100.0</data>
            <data key="# missmatches">0</data>
            <data key="subfamily"/>
            <data key="Inflorescence_EL14">5.75</data>
            <data key="Inflorescence_EL17">5.43</data>
            <data key="Flower_EL20">12.28</data>
            <data key="Flower_EL23">12.05</data>
        </node>
        <node id="235">
            <data key="SUID">235</data>
            <data key="shared name">VitusP00127195</data>
            <data key="name">VitusP00127195</data>
            <data key="selected">false</data>
            <data key="AverageShortestPathLength">6.5915493</data>
            <data key="BetweennessCentrality">0.0</data>
            <data key="ClosenessCentrality">0.1517094</data>
            <data key="ClusteringCoefficient">0.0</data>
            <data key="Degree">1</data>
            <data key="Eccentricity">10</data>
            <data key="IsSingleNode">false</data>
            <data key="NeighborhoodConnectivity">7.0</data>
            <data key="NumberOfDirectedEdges">1</data>
            <data key="NumberOfUndirectedEdges">0</data>
            <data key="PartnerOfMultiEdgedNodePairs">0</data>
            <data key="Radiality">0.44084507</data>
            <data key="SelfLoops">0</data>
            <data key="Stress">0</data>
            <data key="TopologicalCoefficient">0.0</data>
            <data key="E-value">4.03E-20</data>
            <data key="Score">60</data>
            <data key="HSP start">1</data>
            <data key="HSP end">60</data>
            <data key="HSP length">60</data>
            <data key="Query start">1089</data>
            <data key="Query end">1148</data>
            <data key="Overlap">3.7807183365</data>
            <data key="Identity">60</data>
            <data key="%Identity">100.0</data>
            <data key="Positive">60</data>
            <data key="%Positive">100.0</data>
            <data key="# missmatches">0</data>
            <data key="subfamily"/>
            <data key="Inflorescence_EL14">4.96</data>
            <data key="Inflorescence_EL17">4.7</data>
            <data key="Flower_EL20">11.61</data>
            <data key="Flower_EL23">12.08</data>
        </node>
        <node id="234">
            <data key="SUID">234</data>
            <data key="shared name">VitusP00127434</data>
            <data key="name">VitusP00127434</data>
            <data key="selected">false</data>
            <data key="AverageShortestPathLength">5.43661972</data>
            <data key="BetweennessCentrality">2.4145E-4</data>
            <data key="ClosenessCentrality">0.18393782</data>
            <data key="ClusteringCoefficient">0.0</data>
            <data key="Degree">2</data>
            <data key="Eccentricity">10</data>
            <data key="IsSingleNode">false</data>
            <data key="NeighborhoodConnectivity">11.5</data>
            <data key="NumberOfDirectedEdges">2</data>
            <data key="NumberOfUndirectedEdges">0</data>
            <data key="PartnerOfMultiEdgedNodePairs">0</data>
            <data key="Radiality">0.55633803</data>
            <data key="SelfLoops">0</data>
            <data key="Stress">12</data>
            <data key="TopologicalCoefficient">0.875</data>
            <data key="E-value">4.28E-20</data>
            <data key="Score">60</data>
            <data key="HSP start">1</data>
            <data key="HSP end">60</data>
            <data key="HSP length">60</data>
            <data key="Query start">592</data>
            <data key="Query end">651</data>
            <data key="Overlap">3.5587188612</data>
            <data key="Identity">60</data>
            <data key="%Identity">100.0</data>
            <data key="Positive">60</data>
            <data key="%Positive">100.0</data>
            <data key="# missmatches">0</data>
            <data key="subfamily"/>
            <data key="Inflorescence_EL14">8.76</data>
            <data key="Inflorescence_EL17">8.52</data>
            <data key="Flower_EL20">12.75</data>
            <data key="Flower_EL23">12.66</data>
        </node>
        <node id="233">
            <data key="SUID">233</data>
            <data key="shared name">VitusP00127231</data>
            <data key="name">VitusP00127231</data>
            <data key="selected">false</data>
            <data key="AverageShortestPathLength">5.52112676</data>
            <data key="BetweennessCentrality">0.0</data>
            <data key="ClosenessCentrality">0.18112245</data>
            <data key="ClusteringCoefficient">0.0</data>
            <data key="Degree">1</data>
            <data key="Eccentricity">10</data>
            <data key="IsSingleNode">false</data>
            <data key="NeighborhoodConnectivity">11.0</data>
            <data key="NumberOfDirectedEdges">1</data>
            <data key="NumberOfUndirectedEdges">0</data>
            <data key="PartnerOfMultiEdgedNodePairs">0</data>
            <data key="Radiality">0.54788732</data>
            <data key="SelfLoops">0</data>
            <data key="Stress">0</data>
            <data key="TopologicalCoefficient">0.0</data>
            <data key="E-value">4.35E-20</data>
            <data key="Score">60</data>
            <data key="HSP start">1</data>
            <data key="HSP end">60</data>
            <data key="HSP length">60</data>
            <data key="Query start">1466</data>
            <data key="Query end">1525</data>
            <data key="Overlap">3.5026269702</data>
            <data key="Identity">60</data>
            <data key="%Identity">100.0</data>
            <data key="Positive">60</data>
            <data key="%Positive">100.0</data>
            <data key="# missmatches">0</data>
            <data key="subfamily"/>
            <data key="Inflorescence_EL14">6.46</data>
            <data key="Inflorescence_EL17">7.54</data>
            <data key="Flower_EL20">7.29</data>
            <data key="Flower_EL23">8.06</data>
        </node>
        <node id="232">
            <data key="SUID">232</data>
            <data key="shared name">VviTPS06</data>
            <data key="name">VviTPS06</data>
            <data key="selected">false</data>
            <data key="AverageShortestPathLength">1.0</data>
            <data key="BetweennessCentrality">1.0</data>
            <data key="ClosenessCentrality">1.0</data>
            <data key="ClusteringCoefficient">0.0</data>
            <data key="Degree">4</data>
            <data key="Eccentricity">1</data>
            <data key="IsSingleNode">false</data>
            <data key="NeighborhoodConnectivity">1.0</data>
            <data key="NumberOfDirectedEdges">4</data>
            <data key="NumberOfUndirectedEdges">0</data>
            <data key="PartnerOfMultiEdgedNodePairs">0</data>
            <data key="Radiality">1.0</data>
            <data key="SelfLoops">0</data>
            <data key="Stress">12</data>
            <data key="TopologicalCoefficient">0.0</data>
            <data key="subfamily">TPS-a</data>
        </node>
        <node id="231">
            <data key="SUID">231</data>
            <data key="shared name">VitusP00127271</data>
            <data key="name">VitusP00127271</data>
            <data key="selected">false</data>
            <data key="AverageShortestPathLength">1.75</data>
            <data key="BetweennessCentrality">0.0</data>
            <data key="ClosenessCentrality">0.57142857</data>
            <data key="ClusteringCoefficient">0.0</data>
            <data key="Degree">1</data>
            <data key="Eccentricity">2</data>
            <data key="IsSingleNode">false</data>
            <data key="NeighborhoodConnectivity">4.0</data>
            <data key="NumberOfDirectedEdges">1</data>
            <data key="NumberOfUndirectedEdges">0</data>
            <data key="PartnerOfMultiEdgedNodePairs">0</data>
            <data key="Radiality">0.625</data>
            <data key="SelfLoops">0</data>
            <data key="Stress">0</data>
            <data key="TopologicalCoefficient">0.0</data>
            <data key="E-value">4.26E-20</data>
            <data key="Score">60</data>
            <data key="HSP start">1</data>
            <data key="HSP end">60</data>
            <data key="HSP length">60</data>
            <data key="Query start">1564</data>
            <data key="Query end">1623</data>
            <data key="Overlap">3.5778175313</data>
            <data key="Identity">60</data>
            <data key="%Identity">100.0</data>
            <data key="Positive">60</data>
            <data key="%Positive">100.0</data>
            <data key="# missmatches">0</data>
            <data key="subfamily"/>
            <data key="Inflorescence_EL14">6.03</data>
            <data key="Inflorescence_EL17">7.1</data>
            <data key="Flower_EL20">7.23</data>
            <data key="Flower_EL23">7.72</data>
        </node>
        <node id="230">
            <data key="SUID">230</data>
            <data key="shared name">VitusP00127267</data>
            <data key="name">VitusP00127267</data>
            <data key="selected">false</data>
            <data key="AverageShortestPathLength">1.75</data>
            <data key="BetweennessCentrality">0.0</data>
            <data key="ClosenessCentrality">0.57142857</data>
            <data key="ClusteringCoefficient">0.0</data>
            <data key="Degree">1</data>
            <data key="Eccentricity">2</data>
            <data key="IsSingleNode">false</data>
            <data key="NeighborhoodConnectivity">4.0</data>
            <data key="NumberOfDirectedEdges">1</data>
            <data key="NumberOfUndirectedEdges">0</data>
            <data key="PartnerOfMultiEdgedNodePairs">0</data>
            <data key="Radiality">0.625</data>
            <data key="SelfLoops">0</data>
            <data key="Stress">0</data>
            <data key="TopologicalCoefficient">0.0</data>
            <data key="E-value">4.26E-20</data>
            <data key="Score">60</data>
            <data key="HSP start">1</data>
            <data key="HSP end">60</data>
            <data key="HSP length">60</data>
            <data key="Query start">1157</data>
            <data key="Query end">1216</data>
            <data key="Overlap">3.5778175313</data>
            <data key="Identity">60</data>
            <data key="%Identity">100.0</data>
            <data key="Positive">60</data>
            <data key="%Positive">100.0</data>
            <data key="# missmatches">0</data>
            <data key="subfamily"/>
            <data key="Inflorescence_EL14">5.48</data>
            <data key="Inflorescence_EL17">5.35</data>
            <data key="Flower_EL20">5.31</data>
            <data key="Flower_EL23">4.91</data>
        </node>
        <node id="229">
            <data key="SUID">229</data>
            <data key="shared name">VitusP00127265</data>
            <data key="name">VitusP00127265</data>
            <data key="selected">false</data>
            <data key="AverageShortestPathLength">1.75</data>
            <data key="BetweennessCentrality">0.0</data>
            <data key="ClosenessCentrality">0.57142857</data>
            <data key="ClusteringCoefficient">0.0</data>
            <data key="Degree">1</data>
            <data key="Eccentricity">2</data>
            <data key="IsSingleNode">false</data>
            <data key="NeighborhoodConnectivity">4.0</data>
            <data key="NumberOfDirectedEdges">1</data>
            <data key="NumberOfUndirectedEdges">0</data>
            <data key="PartnerOfMultiEdgedNodePairs">0</data>
            <data key="Radiality">0.625</data>
            <data key="SelfLoops">0</data>
            <data key="Stress">0</data>
            <data key="TopologicalCoefficient">0.0</data>
            <data key="E-value">4.26E-20</data>
            <data key="Score">60</data>
            <data key="HSP start">1</data>
            <data key="HSP end">60</data>
            <data key="HSP length">60</data>
            <data key="Query start">887</data>
            <data key="Query end">946</data>
            <data key="Overlap">3.5778175313</data>
            <data key="Identity">60</data>
            <data key="%Identity">100.0</data>
            <data key="Positive">60</data>
            <data key="%Positive">100.0</data>
            <data key="# missmatches">0</data>
            <data key="subfamily"/>
            <data key="Inflorescence_EL14">5.75</data>
            <data key="Inflorescence_EL17">5.51</data>
            <data key="Flower_EL20">6.6</data>
            <data key="Flower_EL23">7.93</data>
        </node>
        <node id="228">
            <data key="SUID">228</data>
            <data key="shared name">VitusP00127263</data>
            <data key="name">VitusP00127263</data>
            <data key="selected">false</data>
            <data key="AverageShortestPathLength">1.75</data>
            <data key="BetweennessCentrality">0.0</data>
            <data key="ClosenessCentrality">0.57142857</data>
            <data key="ClusteringCoefficient">0.0</data>
            <data key="Degree">1</data>
            <data key="Eccentricity">2</data>
            <data key="IsSingleNode">false</data>
            <data key="NeighborhoodConnectivity">4.0</data>
            <data key="NumberOfDirectedEdges">1</data>
            <data key="NumberOfUndirectedEdges">0</data>
            <data key="PartnerOfMultiEdgedNodePairs">0</data>
            <data key="Radiality">0.625</data>
            <data key="SelfLoops">0</data>
            <data key="Stress">0</data>
            <data key="TopologicalCoefficient">0.0</data>
            <data key="E-value">4.26E-20</data>
            <data key="Score">60</data>
            <data key="HSP start">1</data>
            <data key="HSP end">60</data>
            <data key="HSP length">60</data>
            <data key="Query start">580</data>
            <data key="Query end">639</data>
            <data key="Overlap">3.5778175313</data>
            <data key="Identity">60</data>
            <data key="%Identity">100.0</data>
            <data key="Positive">60</data>
            <data key="%Positive">100.0</data>
            <data key="# missmatches">0</data>
            <data key="subfamily"/>
            <data key="Inflorescence_EL14">7.45</data>
            <data key="Inflorescence_EL17">7.17</data>
            <data key="Flower_EL20">10.2</data>
            <data key="Flower_EL23">11.45</data>
        </node>
        <node id="227">
            <data key="SUID">227</data>
            <data key="shared name">VitusP00127295</data>
            <data key="name">VitusP00127295</data>
            <data key="selected">false</data>
            <data key="AverageShortestPathLength">5.01408451</data>
            <data key="BetweennessCentrality">0.0</data>
            <data key="ClosenessCentrality">0.1994382</data>
            <data key="ClusteringCoefficient">0.0</data>
            <data key="Degree">1</data>
            <data key="Eccentricity">8</data>
            <data key="IsSingleNode">false</data>
            <data key="NeighborhoodConnectivity">5.0</data>
            <data key="NumberOfDirectedEdges">1</data>
            <data key="NumberOfUndirectedEdges">0</data>
            <data key="PartnerOfMultiEdgedNodePairs">0</data>
            <data key="Radiality">0.59859155</data>
            <data key="SelfLoops">0</data>
            <data key="Stress">0</data>
            <data key="TopologicalCoefficient">0.0</data>
            <data key="E-value">4.46E-20</data>
            <data key="Score">60</data>
            <data key="HSP start">1</data>
            <data key="HSP end">60</data>
            <data key="HSP length">60</data>
            <data key="Query start">1646</data>
            <data key="Query end">1705</data>
            <data key="Overlap">3.4188034188</data>
            <data key="Identity">60</data>
            <data key="%Identity">100.0</data>
            <data key="Positive">60</data>
            <data key="%Positive">100.0</data>
            <data key="# missmatches">0</data>
            <data key="subfamily"/>
            <data key="Inflorescence_EL14">6.03</data>
            <data key="Inflorescence_EL17">8.18</data>
            <data key="Flower_EL20">11.49</data>
            <data key="Flower_EL23">12.03</data>
        </node>
        <node id="226">
            <data key="SUID">226</data>
            <data key="shared name">VitusP00127346</data>
            <data key="name">VitusP00127346</data>
            <data key="selected">false</data>
            <data key="AverageShortestPathLength">4.92957746</data>
            <data key="BetweennessCentrality">0.0</data>
            <data key="ClosenessCentrality">0.20285714</data>
            <data key="ClusteringCoefficient">0.0</data>
            <data key="Degree">1</data>
            <data key="Eccentricity">8</data>
            <data key="IsSingleNode">false</data>
            <data key="NeighborhoodConnectivity">8.0</data>
            <data key="NumberOfDirectedEdges">1</data>
            <data key="NumberOfUndirectedEdges">0</data>
            <data key="PartnerOfMultiEdgedNodePairs">0</data>
            <data key="Radiality">0.60704225</data>
            <data key="SelfLoops">0</data>
            <data key="Stress">0</data>
            <data key="TopologicalCoefficient">0.0</data>
            <data key="E-value">4.47E-20</data>
            <data key="Score">60</data>
            <data key="HSP start">1</data>
            <data key="HSP end">60</data>
            <data key="HSP length">60</data>
            <data key="Query start">362</data>
            <data key="Query end">421</data>
            <data key="Overlap">3.4129692833</data>
            <data key="Identity">60</data>
            <data key="%Identity">100.0</data>
            <data key="Positive">60</data>
            <data key="%Positive">100.0</data>
            <data key="# missmatches">0</data>
            <data key="subfamily"/>
            <data key="Inflorescence_EL14">5.29</data>
            <data key="Inflorescence_EL17">4.88</data>
            <data key="Flower_EL20">12.67</data>
            <data key="Flower_EL23">13.34</data>
        </node>
        <node id="225">
            <data key="SUID">225</data>
            <data key="shared name">VitusP00127344</data>
            <data key="name">VitusP00127344</data>
            <data key="selected">false</data>
            <data key="AverageShortestPathLength">4.92957746</data>
            <data key="BetweennessCentrality">0.0</data>
            <data key="ClosenessCentrality">0.20285714</data>
            <data key="ClusteringCoefficient">0.0</data>
            <data key="Degree">1</data>
            <data key="Eccentricity">8</data>
            <data key="IsSingleNode">false</data>
            <data key="NeighborhoodConnectivity">8.0</data>
            <data key="NumberOfDirectedEdges">1</data>
            <data key="NumberOfUndirectedEdges">0</data>
            <data key="PartnerOfMultiEdgedNodePairs">0</data>
            <data key="Radiality">0.60704225</data>
            <data key="SelfLoops">0</data>
            <data key="Stress">0</data>
            <data key="TopologicalCoefficient">0.0</data>
            <data key="E-value">4.47E-20</data>
            <data key="Score">60</data>
            <data key="HSP start">1</data>
            <data key="HSP end">60</data>
            <data key="HSP length">60</data>
            <data key="Query start">102</data>
            <data key="Query end">161</data>
            <data key="Overlap">3.4129692833</data>
            <data key="Identity">60</data>
            <data key="%Identity">100.0</data>
            <data key="Positive">60</data>
            <data key="%Positive">100.0</data>
            <data key="# missmatches">0</data>
            <data key="subfamily"/>
            <data key="Inflorescence_EL14">8.21</data>
            <data key="Inflorescence_EL17">6.38</data>
            <data key="Flower_EL20">13.39</data>
            <data key="Flower_EL23">13.69</data>
        </node>
        <node id="224">
            <data key="SUID">224</data>
            <data key="shared name">VitusP00127343</data>
            <data key="name">VitusP00127343</data>
            <data key="selected">false</data>
            <data key="AverageShortestPathLength">4.92957746</data>
            <data key="BetweennessCentrality">0.0</data>
            <data key="ClosenessCentrality">0.20285714</data>
            <data key="ClusteringCoefficient">0.0</data>
            <data key="Degree">1</data>
            <data key="Eccentricity">8</data>
            <data key="IsSingleNode">false</data>
            <data key="NeighborhoodConnectivity">8.0</data>
            <data key="NumberOfDirectedEdges">1</data>
            <data key="NumberOfUndirectedEdges">0</data>
            <data key="PartnerOfMultiEdgedNodePairs">0</data>
            <data key="Radiality">0.60704225</data>
            <data key="SelfLoops">0</data>
            <data key="Stress">0</data>
            <data key="TopologicalCoefficient">0.0</data>
            <data key="E-value">4.47E-20</data>
            <data key="Score">60</data>
            <data key="HSP start">1</data>
            <data key="HSP end">60</data>
            <data key="HSP length">60</data>
            <data key="Query start">36</data>
            <data key="Query end">95</data>
            <data key="Overlap">3.4129692833</data>
            <data key="Identity">60</data>
            <data key="%Identity">100.0</data>
            <data key="Positive">60</data>
            <data key="%Positive">100.0</data>
            <data key="# missmatches">0</data>
            <data key="subfamily"/>
            <data key="Inflorescence_EL14">4.94</data>
            <data key="Inflorescence_EL17">4.93</data>
            <data key="Flower_EL20">8.34</data>
            <data key="Flower_EL23">8.48</data>
        </node>
        <node id="223">
            <data key="SUID">223</data>
            <data key="shared name">VitusP00127438</data>
            <data key="name">VitusP00127438</data>
            <data key="selected">false</data>
            <data key="AverageShortestPathLength">5.49295775</data>
            <data key="BetweennessCentrality">0.0</data>
            <data key="ClosenessCentrality">0.18205128</data>
            <data key="ClusteringCoefficient">0.0</data>
            <data key="Degree">1</data>
            <data key="Eccentricity">10</data>
            <data key="IsSingleNode">false</data>
            <data key="NeighborhoodConnectivity">12.0</data>
            <data key="NumberOfDirectedEdges">1</data>
            <data key="NumberOfUndirectedEdges">0</data>
            <data key="PartnerOfMultiEdgedNodePairs">0</data>
            <data key="Radiality">0.55070423</data>
            <data key="SelfLoops">0</data>
            <data key="Stress">0</data>
            <data key="TopologicalCoefficient">0.0</data>
            <data key="E-value">4.28E-20</data>
            <data key="Score">60</data>
            <data key="HSP start">1</data>
            <data key="HSP end">60</data>
            <data key="HSP length">60</data>
            <data key="Query start">1050</data>
            <data key="Query end">1109</data>
            <data key="Overlap">3.5587188612</data>
            <data key="Identity">60</data>
            <data key="%Identity">100.0</data>
            <data key="Positive">60</data>
            <data key="%Positive">100.0</data>
            <data key="# missmatches">0</data>
            <data key="subfamily"/>
            <data key="Inflorescence_EL14">7.07</data>
            <data key="Inflorescence_EL17">6.51</data>
            <data key="Flower_EL20">7.15</data>
            <data key="Flower_EL23">7.74</data>
        </node>
        <node id="222">
            <data key="SUID">222</data>
            <data key="shared name">VitusP00127437</data>
            <data key="name">VitusP00127437</data>
            <data key="selected">false</data>
            <data key="AverageShortestPathLength">5.49295775</data>
            <data key="BetweennessCentrality">0.0</data>
            <data key="ClosenessCentrality">0.18205128</data>
            <data key="ClusteringCoefficient">0.0</data>
            <data key="Degree">1</data>
            <data key="Eccentricity">10</data>
            <data key="IsSingleNode">false</data>
            <data key="NeighborhoodConnectivity">12.0</data>
            <data key="NumberOfDirectedEdges">1</data>
            <data key="NumberOfUndirectedEdges">0</data>
            <data key="PartnerOfMultiEdgedNodePairs">0</data>
            <data key="Radiality">0.55070423</data>
            <data key="SelfLoops">0</data>
            <data key="Stress">0</data>
            <data key="TopologicalCoefficient">0.0</data>
            <data key="E-value">4.28E-20</data>
            <data key="Score">60</data>
            <data key="HSP start">1</data>
            <data key="HSP end">60</data>
            <data key="HSP length">60</data>
            <data key="Query start">951</data>
            <data key="Query end">1010</data>
            <data key="Overlap">3.5587188612</data>
            <data key="Identity">60</data>
            <data key="%Identity">100.0</data>
            <data key="Positive">60</data>
            <data key="%Positive">100.0</data>
            <data key="# missmatches">0</data>
            <data key="subfamily"/>
            <data key="Inflorescence_EL14">7.37</data>
            <data key="Inflorescence_EL17">6.43</data>
            <data key="Flower_EL20">12.64</data>
            <data key="Flower_EL23">12.57</data>
        </node>
        <node id="221">
            <data key="SUID">221</data>
            <data key="shared name">VviTPS11</data>
            <data key="name">VviTPS11</data>
            <data key="selected">false</data>
            <data key="AverageShortestPathLength">1.69230769</data>
            <data key="BetweennessCentrality">0.57692308</data>
            <data key="ClosenessCentrality">0.59090909</data>
            <data key="ClusteringCoefficient">0.0</data>
            <data key="Degree">8</data>
            <data key="Eccentricity">3</data>
            <data key="IsSingleNode">false</data>
            <data key="NeighborhoodConnectivity">1.5</data>
            <data key="NumberOfDirectedEdges">8</data>
            <data key="NumberOfUndirectedEdges">0</data>
            <data key="PartnerOfMultiEdgedNodePairs">0</data>
            <data key="Radiality">0.82692308</data>
            <data key="SelfLoops">0</data>
            <data key="Stress">216</data>
            <data key="TopologicalCoefficient">0.5</data>
            <data key="subfamily">TPS-a</data>
        </node>
        <node id="220">
            <data key="SUID">220</data>
            <data key="shared name">VitusP00127471</data>
            <data key="name">VitusP00127471</data>
            <data key="selected">false</data>
            <data key="AverageShortestPathLength">2.61538462</data>
            <data key="BetweennessCentrality">0.0</data>
            <data key="ClosenessCentrality">0.38235294</data>
            <data key="ClusteringCoefficient">0.0</data>
            <data key="Degree">1</data>
            <data key="Eccentricity">4</data>
            <data key="IsSingleNode">false</data>
            <data key="NeighborhoodConnectivity">8.0</data>
            <data key="NumberOfDirectedEdges">1</data>
            <data key="NumberOfUndirectedEdges">0</data>
            <data key="PartnerOfMultiEdgedNodePairs">0</data>
            <data key="Radiality">0.59615385</data>
            <data key="SelfLoops">0</data>
            <data key="Stress">0</data>
            <data key="TopologicalCoefficient">0.0</data>
            <data key="E-value">4.46E-20</data>
            <data key="Score">60</data>
            <data key="HSP start">1</data>
            <data key="HSP end">60</data>
            <data key="HSP length">60</data>
            <data key="Query start">1382</data>
            <data key="Query end">1441</data>
            <data key="Overlap">3.4188034188</data>
            <data key="Identity">60</data>
            <data key="%Identity">100.0</data>
            <data key="Positive">60</data>
            <data key="%Positive">100.0</data>
            <data key="# missmatches">0</data>
            <data key="subfamily"/>
            <data key="Inflorescence_EL14">5.31</data>
            <data key="Inflorescence_EL17">5.0</data>
            <data key="Flower_EL20">5.32</data>
            <data key="Flower_EL23">5.39</data>
        </node>
        <node id="219">
            <data key="SUID">219</data>
            <data key="shared name">VitusP00127468</data>
            <data key="name">VitusP00127468</data>
            <data key="selected">false</data>
            <data key="AverageShortestPathLength">2.61538462</data>
            <data key="BetweennessCentrality">0.0</data>
            <data key="ClosenessCentrality">0.38235294</data>
            <data key="ClusteringCoefficient">0.0</data>
            <data key="Degree">1</data>
            <data key="Eccentricity">4</data>
            <data key="IsSingleNode">false</data>
            <data key="NeighborhoodConnectivity">8.0</data>
            <data key="NumberOfDirectedEdges">1</data>
            <data key="NumberOfUndirectedEdges">0</data>
            <data key="PartnerOfMultiEdgedNodePairs">0</data>
            <data key="Radiality">0.59615385</data>
            <data key="SelfLoops">0</data>
            <data key="Stress">0</data>
            <data key="TopologicalCoefficient">0.0</data>
            <data key="E-value">4.46E-20</data>
            <data key="Score">60</data>
            <data key="HSP start">1</data>
            <data key="HSP end">60</data>
            <data key="HSP length">60</data>
            <data key="Query start">1287</data>
            <data key="Query end">1346</data>
            <data key="Overlap">3.4188034188</data>
            <data key="Identity">60</data>
            <data key="%Identity">100.0</data>
            <data key="Positive">60</data>
            <data key="%Positive">100.0</data>
            <data key="# missmatches">0</data>
            <data key="subfamily"/>
            <data key="Inflorescence_EL14">5.24</data>
            <data key="Inflorescence_EL17">5.35</data>
            <data key="Flower_EL20">6.32</data>
            <data key="Flower_EL23">6.71</data>
        </node>
        <node id="218">
            <data key="SUID">218</data>
            <data key="shared name">VitusP00127463</data>
            <data key="name">VitusP00127463</data>
            <data key="selected">false</data>
            <data key="AverageShortestPathLength">2.61538462</data>
            <data key="BetweennessCentrality">0.0</data>
            <data key="ClosenessCentrality">0.38235294</data>
            <data key="ClusteringCoefficient">0.0</data>
            <data key="Degree">1</data>
            <data key="Eccentricity">4</data>
            <data key="IsSingleNode">false</data>
            <data key="NeighborhoodConnectivity">8.0</data>
            <data key="NumberOfDirectedEdges">1</data>
            <data key="NumberOfUndirectedEdges">0</data>
            <data key="PartnerOfMultiEdgedNodePairs">0</data>
            <data key="Radiality">0.59615385</data>
            <data key="SelfLoops">0</data>
            <data key="Stress">0</data>
            <data key="TopologicalCoefficient">0.0</data>
            <data key="E-value">4.46E-20</data>
            <data key="Score">60</data>
            <data key="HSP start">1</data>
            <data key="HSP end">60</data>
            <data key="HSP length">60</data>
            <data key="Query start">672</data>
            <data key="Query end">731</data>
            <data key="Overlap">3.4188034188</data>
            <data key="Identity">60</data>
            <data key="%Identity">100.0</data>
            <data key="Positive">60</data>
            <data key="%Positive">100.0</data>
            <data key="# missmatches">0</data>
            <data key="subfamily"/>
            <data key="Inflorescence_EL14">6.11</data>
            <data key="Inflorescence_EL17">5.62</data>
            <data key="Flower_EL20">8.21</data>
            <data key="Flower_EL23">10.1</data>
        </node>
        <node id="217">
            <data key="SUID">217</data>
            <data key="shared name">VitusP00127372</data>
            <data key="name">VitusP00127372</data>
            <data key="selected">false</data>
            <data key="AverageShortestPathLength">1.84615385</data>
            <data key="BetweennessCentrality">0.08012821</data>
            <data key="ClosenessCentrality">0.54166667</data>
            <data key="ClusteringCoefficient">0.0</data>
            <data key="Degree">2</data>
            <data key="Eccentricity">2</data>
            <data key="IsSingleNode">false</data>
            <data key="NeighborhoodConnectivity">8.0</data>
            <data key="NumberOfDirectedEdges">2</data>
            <data key="NumberOfUndirectedEdges">0</data>
            <data key="PartnerOfMultiEdgedNodePairs">0</data>
            <data key="Radiality">0.78846154</data>
            <data key="SelfLoops">0</data>
            <data key="Stress">50</data>
            <data key="TopologicalCoefficient">0.63636364</data>
            <data key="E-value">4.24E-20</data>
            <data key="Score">60</data>
            <data key="HSP start">1</data>
            <data key="HSP end">60</data>
            <data key="HSP length">60</data>
            <data key="Query start">1534</data>
            <data key="Query end">1593</data>
            <data key="Overlap">3.5971223022</data>
            <data key="Identity">60</data>
            <data key="%Identity">100.0</data>
            <data key="Positive">60</data>
            <data key="%Positive">100.0</data>
            <data key="# missmatches">0</data>
            <data key="subfamily"/>
            <data key="Inflorescence_EL14">5.19</data>
            <data key="Inflorescence_EL17">5.39</data>
            <data key="Flower_EL20">6.34</data>
            <data key="Flower_EL23">5.55</data>
        </node>
        <node id="216">
            <data key="SUID">216</data>
            <data key="shared name">VitusP00127370</data>
            <data key="name">VitusP00127370</data>
            <data key="selected">false</data>
            <data key="AverageShortestPathLength">1.84615385</data>
            <data key="BetweennessCentrality">0.08012821</data>
            <data key="ClosenessCentrality">0.54166667</data>
            <data key="ClusteringCoefficient">0.0</data>
            <data key="Degree">2</data>
            <data key="Eccentricity">2</data>
            <data key="IsSingleNode">false</data>
            <data key="NeighborhoodConnectivity">8.0</data>
            <data key="NumberOfDirectedEdges">2</data>
            <data key="NumberOfUndirectedEdges">0</data>
            <data key="PartnerOfMultiEdgedNodePairs">0</data>
            <data key="Radiality">0.78846154</data>
            <data key="SelfLoops">0</data>
            <data key="Stress">50</data>
            <data key="TopologicalCoefficient">0.63636364</data>
            <data key="E-value">4.24E-20</data>
            <data key="Score">60</data>
            <data key="HSP start">1</data>
            <data key="HSP end">60</data>
            <data key="HSP length">60</data>
            <data key="Query start">1510</data>
            <data key="Query end">1569</data>
            <data key="Overlap">3.5971223022</data>
            <data key="Identity">60</data>
            <data key="%Identity">100.0</data>
            <data key="Positive">60</data>
            <data key="%Positive">100.0</data>
            <data key="# missmatches">0</data>
            <data key="subfamily"/>
            <data key="Inflorescence_EL14">6.71</data>
            <data key="Inflorescence_EL17">6.32</data>
            <data key="Flower_EL20">6.2</data>
            <data key="Flower_EL23">8.09</data>
        </node>
        <node id="215">
            <data key="SUID">215</data>
            <data key="shared name">VitusP00127367</data>
            <data key="name">VitusP00127367</data>
            <data key="selected">false</data>
            <data key="AverageShortestPathLength">2.61538462</data>
            <data key="BetweennessCentrality">0.0</data>
            <data key="ClosenessCentrality">0.38235294</data>
            <data key="ClusteringCoefficient">0.0</data>
            <data key="Degree">1</data>
            <data key="Eccentricity">4</data>
            <data key="IsSingleNode">false</data>
            <data key="NeighborhoodConnectivity">8.0</data>
            <data key="NumberOfDirectedEdges">1</data>
            <data key="NumberOfUndirectedEdges">0</data>
            <data key="PartnerOfMultiEdgedNodePairs">0</data>
            <data key="Radiality">0.59615385</data>
            <data key="SelfLoops">0</data>
            <data key="Stress">0</data>
            <data key="TopologicalCoefficient">0.0</data>
            <data key="E-value">4.46E-20</data>
            <data key="Score">60</data>
            <data key="HSP start">1</data>
            <data key="HSP end">60</data>
            <data key="HSP length">60</data>
            <data key="Query start">1551</data>
            <data key="Query end">1610</data>
            <data key="Overlap">3.4188034188</data>
            <data key="Identity">60</data>
            <data key="%Identity">100.0</data>
            <data key="Positive">60</data>
            <data key="%Positive">100.0</data>
            <data key="# missmatches">0</data>
            <data key="subfamily"/>
            <data key="Inflorescence_EL14">7.02</data>
            <data key="Inflorescence_EL17">5.74</data>
            <data key="Flower_EL20">6.47</data>
            <data key="Flower_EL23">6.42</data>
        </node>
        <node id="214">
            <data key="SUID">214</data>
            <data key="shared name">VitusP00127493</data>
            <data key="name">VitusP00127493</data>
            <data key="selected">false</data>
            <data key="AverageShortestPathLength">5.54929577</data>
            <data key="BetweennessCentrality">0.0</data>
            <data key="ClosenessCentrality">0.18020305</data>
            <data key="ClusteringCoefficient">0.0</data>
            <data key="Degree">1</data>
            <data key="Eccentricity">10</data>
            <data key="IsSingleNode">false</data>
            <data key="NeighborhoodConnectivity">10.0</data>
            <data key="NumberOfDirectedEdges">1</data>
            <data key="NumberOfUndirectedEdges">0</data>
            <data key="PartnerOfMultiEdgedNodePairs">0</data>
            <data key="Radiality">0.54507042</data>
            <data key="SelfLoops">0</data>
            <data key="Stress">0</data>
            <data key="TopologicalCoefficient">0.0</data>
            <data key="E-value">4.28E-20</data>
            <data key="Score">60</data>
            <data key="HSP start">1</data>
            <data key="HSP end">60</data>
            <data key="HSP length">60</data>
            <data key="Query start">1</data>
            <data key="Query end">60</data>
            <data key="Overlap">3.5587188612</data>
            <data key="Identity">60</data>
            <data key="%Identity">100.0</data>
            <data key="Positive">60</data>
            <data key="%Positive">100.0</data>
            <data key="# missmatches">0</data>
            <data key="subfamily"/>
            <data key="Inflorescence_EL14">6.18</data>
            <data key="Inflorescence_EL17">6.16</data>
            <data key="Flower_EL20">8.06</data>
            <data key="Flower_EL23">9.15</data>
        </node>
        <node id="213">
            <data key="SUID">213</data>
            <data key="shared name">VitusP00127481</data>
            <data key="name">VitusP00127481</data>
            <data key="selected">false</data>
            <data key="AverageShortestPathLength">5.54929577</data>
            <data key="BetweennessCentrality">0.0</data>
            <data key="ClosenessCentrality">0.18020305</data>
            <data key="ClusteringCoefficient">0.0</data>
            <data key="Degree">1</data>
            <data key="Eccentricity">10</data>
            <data key="IsSingleNode">false</data>
            <data key="NeighborhoodConnectivity">10.0</data>
            <data key="NumberOfDirectedEdges">1</data>
            <data key="NumberOfUndirectedEdges">0</data>
            <data key="PartnerOfMultiEdgedNodePairs">0</data>
            <data key="Radiality">0.54507042</data>
            <data key="SelfLoops">0</data>
            <data key="Stress">0</data>
            <data key="TopologicalCoefficient">0.0</data>
            <data key="E-value">4.28E-20</data>
            <data key="Score">60</data>
            <data key="HSP start">1</data>
            <data key="HSP end">60</data>
            <data key="HSP length">60</data>
            <data key="Query start">1581</data>
            <data key="Query end">1640</data>
            <data key="Overlap">3.5587188612</data>
            <data key="Identity">60</data>
            <data key="%Identity">100.0</data>
            <data key="Positive">60</data>
            <data key="%Positive">100.0</data>
            <data key="# missmatches">0</data>
            <data key="subfamily"/>
            <data key="Inflorescence_EL14">7.56</data>
            <data key="Inflorescence_EL17">8.37</data>
            <data key="Flower_EL20">13.48</data>
            <data key="Flower_EL23">13.04</data>
        </node>
        <node id="212">
            <data key="SUID">212</data>
            <data key="shared name">VitusP00127479</data>
            <data key="name">VitusP00127479</data>
            <data key="selected">false</data>
            <data key="AverageShortestPathLength">5.54929577</data>
            <data key="BetweennessCentrality">0.0</data>
            <data key="ClosenessCentrality">0.18020305</data>
            <data key="ClusteringCoefficient">0.0</data>
            <data key="Degree">1</data>
            <data key="Eccentricity">10</data>
            <data key="IsSingleNode">false</data>
            <data key="NeighborhoodConnectivity">10.0</data>
            <data key="NumberOfDirectedEdges">1</data>
            <data key="NumberOfUndirectedEdges">0</data>
            <data key="PartnerOfMultiEdgedNodePairs">0</data>
            <data key="Radiality">0.54507042</data>
            <data key="SelfLoops">0</data>
            <data key="Stress">0</data>
            <data key="TopologicalCoefficient">0.0</data>
            <data key="E-value">4.28E-20</data>
            <data key="Score">60</data>
            <data key="HSP start">1</data>
            <data key="HSP end">60</data>
            <data key="HSP length">60</data>
            <data key="Query start">1438</data>
            <data key="Query end">1497</data>
            <data key="Overlap">3.5587188612</data>
            <data key="Identity">60</data>
            <data key="%Identity">100.0</data>
            <data key="Positive">60</data>
            <data key="%Positive">100.0</data>
            <data key="# missmatches">0</data>
            <data key="subfamily"/>
            <data key="Inflorescence_EL14">7.48</data>
            <data key="Inflorescence_EL17">7.83</data>
            <data key="Flower_EL20">13.46</data>
            <data key="Flower_EL23">12.96</data>
        </node>
        <node id="211">
            <data key="SUID">211</data>
            <data key="shared name">VitusP00127478</data>
            <data key="name">VitusP00127478</data>
            <data key="selected">false</data>
            <data key="AverageShortestPathLength">5.54929577</data>
            <data key="BetweennessCentrality">0.0</data>
            <data key="ClosenessCentrality">0.18020305</data>
            <data key="ClusteringCoefficient">0.0</data>
            <data key="Degree">1</data>
            <data key="Eccentricity">10</data>
            <data key="IsSingleNode">false</data>
            <data key="NeighborhoodConnectivity">10.0</data>
            <data key="NumberOfDirectedEdges">1</data>
            <data key="NumberOfUndirectedEdges">0</data>
            <data key="PartnerOfMultiEdgedNodePairs">0</data>
            <data key="Radiality">0.54507042</data>
            <data key="SelfLoops">0</data>
            <data key="Stress">0</data>
            <data key="TopologicalCoefficient">0.0</data>
            <data key="E-value">4.28E-20</data>
            <data key="Score">60</data>
            <data key="HSP start">1</data>
            <data key="HSP end">60</data>
            <data key="HSP length">60</data>
            <data key="Query start">1322</data>
            <data key="Query end">1381</data>
            <data key="Overlap">3.5587188612</data>
            <data key="Identity">60</data>
            <data key="%Identity">100.0</data>
            <data key="Positive">60</data>
            <data key="%Positive">100.0</data>
            <data key="# missmatches">0</data>
            <data key="subfamily"/>
            <data key="Inflorescence_EL14">7.0</data>
            <data key="Inflorescence_EL17">7.07</data>
            <data key="Flower_EL20">13.11</data>
            <data key="Flower_EL23">13.22</data>
        </node>
        <node id="210">
[truncated: 613,697 more chars]
