# Supplementary material for: Linking Terpene Synthases to Sesquiterpene Metabolism in Grapevine Flowers
Source: Front Plant Sci. 2019 Feb 21;10:177. doi: 10.3389/fpls.2019.00177 (PMC6393351; doi:10.3389/fpls.2019.00177)
Supplement: Supplementary file 4 [file Data_Sheet_1.zip › Data Sheet 1/Supplementary Data Sheet 1. Cytoscape network file with VviTPS probe remapping.sif]

VviTPS69	interacts with	VitusP00137916
VviTPS69	interacts with	VitusP00137913
VviTPS69	interacts with	VitusP00137921
VviTPS69	interacts with	VitusP00137915
VviTPS68	interacts with	VitusP00229241
VviTPS68	interacts with	VitusP00229243
VviTPS68	interacts with	VitusP00229244
VviTPS68	interacts with	VitusP00229245
VviTPS67	interacts with	VitusP00229341
VviTPS67	interacts with	VitusP00229343
VviTPS67	interacts with	VitusP00229345
VviTPS67	interacts with	VitusP00229350
VviTPS36	interacts with	VitusP00035361
VviTPS36	interacts with	VitusP00035355
VviTPS36	interacts with	VitusP00035363
VviTPS35	interacts with	VitusP00023331
VviTPS35	interacts with	VitusP00023330
VviTPS35	interacts with	VitusP00023329
VviTPS35	interacts with	VitusP00023335
VviTPS34	interacts with	VitusP00023223
VviTPS34	interacts with	VitusP00023226
VviTPS34	interacts with	VitusP00023219
VviTPS34	interacts with	VitusP00023222
VviTPS33	interacts with	VitusP00034454
VviTPS33	interacts with	VitusP00034459
VviTPS33	interacts with	VitusP00034462
VviTPS29	interacts with	VitusP00140656
VviTPS29	interacts with	VitusP00140661
VviTPS29	interacts with	VitusP00140660
VviTPS27	interacts with	VitusP00133021
VviTPS27	interacts with	VitusP00133022
VviTPS24	interacts with	VitusP00130815
VviTPS24	interacts with	VitusP00130816
VviTPS24	interacts with	VitusP00130820
VviTPS24	interacts with	VitusP00130813
VviTPS24	interacts with	VitusP00130839
VviTPS24	interacts with	VitusP00130835
VviTPS24	interacts with	VitusP00130831
VviTPS24	interacts with	VitusP00130833
VviTPS21	interacts with	VitusP00133893
VviTPS21	interacts with	VitusP00133891
VviTPS21	interacts with	VitusP00133895
VviTPS21	interacts with	VitusP00133899
VviTPS20	interacts with	VitusP00133885
VviTPS20	interacts with	VitusP00133882
VviTPS20	interacts with	VitusP00133886
VviTPS19	interacts with	VitusP00127735
VviTPS11	interacts with	VitusP00127363
VviTPS11	interacts with	VitusP00127367
VviTPS11	interacts with	VitusP00127370
VviTPS11	interacts with	VitusP00127372
VviTPS11	interacts with	VitusP00127463
VviTPS11	interacts with	VitusP00127464
VviTPS11	interacts with	VitusP00127468
VviTPS11	interacts with	VitusP00127471
VviTPS06	interacts with	VitusP00127263
VviTPS06	interacts with	VitusP00127265
VviTPS06	interacts with	VitusP00127267
VviTPS06	interacts with	VitusP00127271
VviTPS48	interacts with	VitusP00023519
VviTPS48	interacts with	VitusP00023518
VviTPS47	interacts with	VitusP00286475
VviTPS47	interacts with	VitusP00287352
VviTPS47	interacts with	VitusP00287354
VviTPS47	interacts with	VitusP00287356
VviTPS47	interacts with	VitusP00287382
VviTPS47	interacts with	VitusP00287384
VviTPS47	interacts with	VitusP00286477
VviTPS47	interacts with	VitusP00286483
VviTPS47	interacts with	VitusP00287359
VviTPS18	interacts with	VitusP00127643
VviTPS18	interacts with	VitusP00127649
VviTPS18	interacts with	VitusP00127713
VviTPS18	interacts with	VitusP00127718
VviTPS18	interacts with	VitusP00127720
VviTPS18	interacts with	VitusP00127721
VviTPS18	interacts with	VitusP00127645
VviTPS18	interacts with	VitusP00127650
VviTPS66	interacts with	VitusP00282899
VviTPS66	interacts with	VitusP00282901
VviTPS66	interacts with	VitusP00283235
VviTPS66	interacts with	VitusP00286761
VviTPS66	interacts with	VitusP00286772
VviTPS66	interacts with	VitusP00286775
VviTPS66	interacts with	VitusP00286777
VviTPS66	interacts with	VitusP00286779
VviTPS66	interacts with	VitusP00286783
VviTPS66	interacts with	VitusP00286785
VviTPS66	interacts with	VitusP00286787
VviTPS66	interacts with	VitusP00286791
VviTPS66	interacts with	VitusP00286808
VviTPS66	interacts with	VitusP00287085
VviTPS66	interacts with	VitusP00287089
VviTPS66	interacts with	VitusP00287100
VviTPS66	interacts with	VitusP00289602
VviTPS66	interacts with	VitusP00289608
VviTPS66	interacts with	VitusP00282910
VviTPS66	interacts with	VitusP00282893
VviTPS66	interacts with	VitusP00282903
VviTPS66	interacts with	VitusP00283230
VviTPS66	interacts with	VitusP00286809
VviTPS66	interacts with	VitusP00286811
VviTPS66	interacts with	VitusP00287082
VviTPS66	interacts with	VitusP00287094
VviTPS66	interacts with	VitusP00287097
VviTPS66	interacts with	VitusP00289605
VviTPS66	interacts with	VitusP00282891
VviTPS66	interacts with	VitusP00282907
VviTPS66	interacts with	VitusP00286754
VviTPS66	interacts with	VitusP00286760
VviTPS66	interacts with	VitusP00287093
VviTPS65	interacts with	VitusP00283249
VviTPS65	interacts with	VitusP00283252
VviTPS65	interacts with	VitusP00283253
VviTPS65	interacts with	VitusP00283256
VviTPS65	interacts with	VitusP00283269
VviTPS65	interacts with	VitusP00283270
VviTPS65	interacts with	VitusP00283272
VviTPS65	interacts with	VitusP00283276
VviTPS64	interacts with	VitusP00282891
VviTPS64	interacts with	VitusP00282893
VviTPS64	interacts with	VitusP00282896
VviTPS64	interacts with	VitusP00282899
VviTPS64	interacts with	VitusP00282901
VviTPS64	interacts with	VitusP00282903
VviTPS64	interacts with	VitusP00283233
VviTPS64	interacts with	VitusP00283235
VviTPS64	interacts with	VitusP00286772
VviTPS64	interacts with	VitusP00286779
VviTPS64	interacts with	VitusP00286811
VviTPS64	interacts with	VitusP00287082
VviTPS64	interacts with	VitusP00287085
VviTPS64	interacts with	VitusP00287093
VviTPS64	interacts with	VitusP00287100
VviTPS64	interacts with	VitusP00289602
VviTPS64	interacts with	VitusP00289608
VviTPS64	interacts with	VitusP00282910
VviTPS64	interacts with	VitusP00283230
VviTPS64	interacts with	VitusP00286754
VviTPS64	interacts with	VitusP00286777
VviTPS64	interacts with	VitusP00286783
VviTPS64	interacts with	VitusP00286785
VviTPS64	interacts with	VitusP00286787
VviTPS64	interacts with	VitusP00286809
VviTPS64	interacts with	VitusP00282907
VviTPS64	interacts with	VitusP00286775
VviTPS64	interacts with	VitusP00286791
VviTPS64	interacts with	VitusP00286802
VviTPS64	interacts with	VitusP00287094
VviTPS63	interacts with	VitusP00282882
VviTPS63	interacts with	VitusP00282883
VviTPS63	interacts with	VitusP00282885
VviTPS63	interacts with	VitusP00282889
VviTPS63	interacts with	VitusP00286793
VviTPS63	interacts with	VitusP00286796
VviTPS63	interacts with	VitusP00286812
VviTPS63	interacts with	VitusP00286820
VviTPS63	interacts with	VitusP00286826
VviTPS63	interacts with	VitusP00289592
VviTPS63	interacts with	VitusP00289593
VviTPS63	interacts with	VitusP00290267
VviTPS63	interacts with	VitusP00290269
VviTPS63	interacts with	VitusP00290272
VviTPS63	interacts with	VitusP00290277
VviTPS63	interacts with	VitusP00290280
VviTPS63	interacts with	VitusP00292366
VviTPS63	interacts with	VitusP00292368
VviTPS63	interacts with	VitusP00292371
VviTPS63	interacts with	VitusP00292373
VviTPS63	interacts with	VitusP00286800
VviTPS63	interacts with	VitusP00286817
VviTPS63	interacts with	VitusP00286823
VviTPS63	interacts with	VitusP00290262
VviTPS63	interacts with	VitusP00290265
VviTPS63	interacts with	VitusP00286831
VviTPS63	interacts with	VitusP00286814
VviTPS63	interacts with	VitusP00286829
VviTPS62	interacts with	VitusP00282882
VviTPS62	interacts with	VitusP00282885
VviTPS62	interacts with	VitusP00282889
VviTPS62	interacts with	VitusP00286793
VviTPS62	interacts with	VitusP00286796
VviTPS62	interacts with	VitusP00286812
VviTPS62	interacts with	VitusP00286820
VviTPS62	interacts with	VitusP00286826
VviTPS62	interacts with	VitusP00289592
VviTPS62	interacts with	VitusP00289593
VviTPS62	interacts with	VitusP00290267
VviTPS62	interacts with	VitusP00290269
VviTPS62	interacts with	VitusP00290272
VviTPS62	interacts with	VitusP00290277
VviTPS62	interacts with	VitusP00290280
VviTPS62	interacts with	VitusP00292366
VviTPS62	interacts with	VitusP00292368
VviTPS62	interacts with	VitusP00286798
VviTPS62	interacts with	VitusP00286800
VviTPS62	interacts with	VitusP00286814
VviTPS62	interacts with	VitusP00286817
VviTPS62	interacts with	VitusP00286823
VviTPS62	interacts with	VitusP00290262
VviTPS62	interacts with	VitusP00290265
VviTPS62	interacts with	VitusP00286831
VviTPS62	interacts with	VitusP00282883
VviTPS62	interacts with	VitusP00286829
VviTPS62	interacts with	VitusP00292371
VviTPS62	interacts with	VitusP00292373
VviTPS61	interacts with	VitusP00282889
VviTPS61	interacts with	VitusP00286820
VviTPS61	interacts with	VitusP00289593
VviTPS61	interacts with	VitusP00289601
VviTPS61	interacts with	VitusP00290262
VviTPS61	interacts with	VitusP00290265
VviTPS61	interacts with	VitusP00290267
VviTPS61	interacts with	VitusP00290269
VviTPS61	interacts with	VitusP00290277
VviTPS61	interacts with	VitusP00290280
VviTPS61	interacts with	VitusP00282882
VviTPS61	interacts with	VitusP00286793
VviTPS61	interacts with	VitusP00286798
VviTPS61	interacts with	VitusP00286800
VviTPS61	interacts with	VitusP00286812
VviTPS61	interacts with	VitusP00286814
VviTPS61	interacts with	VitusP00286817
VviTPS61	interacts with	VitusP00286823
VviTPS61	interacts with	VitusP00289592
VviTPS61	interacts with	VitusP00289598
VviTPS61	interacts with	VitusP00290272
VviTPS61	interacts with	VitusP00292366
VviTPS61	interacts with	VitusP00282883
VviTPS61	interacts with	VitusP00282885
VviTPS61	interacts with	VitusP00286796
VviTPS61	interacts with	VitusP00286829
VviTPS61	interacts with	VitusP00292368
VviTPS61	interacts with	VitusP00292371
VviTPS61	interacts with	VitusP00292373
VviTPS60	interacts with	VitusP00282891
VviTPS60	interacts with	VitusP00282899
VviTPS60	interacts with	VitusP00282903
VviTPS60	interacts with	VitusP00283235
VviTPS60	interacts with	VitusP00286761
VviTPS60	interacts with	VitusP00286772
VviTPS60	interacts with	VitusP00286779
VviTPS60	interacts with	VitusP00286785
VviTPS60	interacts with	VitusP00287082
VviTPS60	interacts with	VitusP00287085
VviTPS60	interacts with	VitusP00287093
VviTPS60	interacts with	VitusP00287094
VviTPS60	interacts with	VitusP00287097
VviTPS60	interacts with	VitusP00287100
VviTPS60	interacts with	VitusP00289602
VviTPS60	interacts with	VitusP00289605
VviTPS60	interacts with	VitusP00289608
VviTPS60	interacts with	VitusP00282910
VviTPS60	interacts with	VitusP00282901
VviTPS60	interacts with	VitusP00286754
VviTPS60	interacts with	VitusP00286783
VviTPS60	interacts with	VitusP00286787
VviTPS60	interacts with	VitusP00286802
VviTPS60	interacts with	VitusP00286808
VviTPS60	interacts with	VitusP00286809
VviTPS60	interacts with	VitusP00286811
VviTPS60	interacts with	VitusP00287089
VviTPS60	interacts with	VitusP00282893
VviTPS60	interacts with	VitusP00282907
VviTPS60	interacts with	VitusP00286775
VviTPS60	interacts with	VitusP00286777
VviTPS60	interacts with	VitusP00286791
VviTPS59	interacts with	VitusP00282891
VviTPS59	interacts with	VitusP00282899
VviTPS59	interacts with	VitusP00282901
VviTPS59	interacts with	VitusP00282903
VviTPS59	interacts with	VitusP00283235
VviTPS59	interacts with	VitusP00286761
VviTPS59	interacts with	VitusP00286772
VviTPS59	interacts with	VitusP00286779
VviTPS59	interacts with	VitusP00286785
VviTPS59	interacts with	VitusP00286808
VviTPS59	interacts with	VitusP00286811
VviTPS59	interacts with	VitusP00287082
VviTPS59	interacts with	VitusP00287085
VviTPS59	interacts with	VitusP00287089
VviTPS59	interacts with	VitusP00287093
VviTPS59	interacts with	VitusP00287100
VviTPS59	interacts with	VitusP00289602
VviTPS59	interacts with	VitusP00289608
VviTPS59	interacts with	VitusP00282910
VviTPS59	interacts with	VitusP00282893
VviTPS59	interacts with	VitusP00283230
VviTPS59	interacts with	VitusP00286754
VviTPS59	interacts with	VitusP00286777
VviTPS59	interacts with	VitusP00286783
VviTPS59	interacts with	VitusP00286787
VviTPS59	interacts with	VitusP00286809
VviTPS59	interacts with	VitusP00287094
VviTPS59	interacts with	VitusP00287097
VviTPS59	interacts with	VitusP00289605
VviTPS59	interacts with	VitusP00282907
VviTPS59	interacts with	VitusP00286775
VviTPS59	interacts with	VitusP00286791
VviTPS59	interacts with	VitusP00286802
VviTPS58	interacts with	VitusP00282882
VviTPS58	interacts with	VitusP00282889
VviTPS58	interacts with	VitusP00286793
VviTPS58	interacts with	VitusP00286812
VviTPS58	interacts with	VitusP00286814
VviTPS58	interacts with	VitusP00286817
VviTPS58	interacts with	VitusP00286820
VviTPS58	interacts with	VitusP00289593
VviTPS58	interacts with	VitusP00290267
VviTPS58	interacts with	VitusP00290269
VviTPS58	interacts with	VitusP00290272
VviTPS58	interacts with	VitusP00290280
VviTPS58	interacts with	VitusP00292366
VviTPS58	interacts with	VitusP00290277
VviTPS58	interacts with	VitusP00282883
VviTPS58	interacts with	VitusP00286798
VviTPS58	interacts with	VitusP00286800
VviTPS58	interacts with	VitusP00286823
VviTPS58	interacts with	VitusP00286826
VviTPS58	interacts with	VitusP00286829
VviTPS58	interacts with	VitusP00289592
VviTPS58	interacts with	VitusP00290262
VviTPS58	interacts with	VitusP00290265
VviTPS58	interacts with	VitusP00282885
VviTPS58	interacts with	VitusP00286796
VviTPS58	interacts with	VitusP00292368
VviTPS58	interacts with	VitusP00292371
VviTPS58	interacts with	VitusP00292373
VviTPS56	interacts with	VitusP00283249
VviTPS56	interacts with	VitusP00283252
VviTPS56	interacts with	VitusP00283269
VviTPS56	interacts with	VitusP00283270
VviTPS56	interacts with	VitusP00283272
VviTPS56	interacts with	VitusP00283276
VviTPS56	interacts with	VitusP00283253
VviTPS56	interacts with	VitusP00283256
VviTPS55	interacts with	VitusP00282896
VviTPS55	interacts with	VitusP00282899
VviTPS55	interacts with	VitusP00282901
VviTPS55	interacts with	VitusP00282903
VviTPS55	interacts with	VitusP00283228
VviTPS55	interacts with	VitusP00283230
VviTPS55	interacts with	VitusP00283233
VviTPS55	interacts with	VitusP00283235
VviTPS55	interacts with	VitusP00286761
VviTPS55	interacts with	VitusP00286772
VviTPS55	interacts with	VitusP00286779
VviTPS55	interacts with	VitusP00286785
VviTPS55	interacts with	VitusP00286811
VviTPS55	interacts with	VitusP00287082
VviTPS55	interacts with	VitusP00287085
VviTPS55	interacts with	VitusP00287100
VviTPS55	interacts with	VitusP00289602
VviTPS55	interacts with	VitusP00289608
VviTPS55	interacts with	VitusP00282910
VviTPS55	interacts with	VitusP00282893
VviTPS55	interacts with	VitusP00282907
VviTPS55	interacts with	VitusP00286754
VviTPS55	interacts with	VitusP00286760
VviTPS55	interacts with	VitusP00286777
VviTPS55	interacts with	VitusP00286783
VviTPS55	interacts with	VitusP00286787
VviTPS55	interacts with	VitusP00286809
VviTPS55	interacts with	VitusP00287094
VviTPS55	interacts with	VitusP00286758
VviTPS55	interacts with	VitusP00286775
VviTPS55	interacts with	VitusP00286802
VviTPS54	interacts with	VitusP00282899
VviTPS54	interacts with	VitusP00282901
VviTPS54	interacts with	VitusP00282903
VviTPS54	interacts with	VitusP00283235
VviTPS54	interacts with	VitusP00286761
VviTPS54	interacts with	VitusP00286772
VviTPS54	interacts with	VitusP00286779
VviTPS54	interacts with	VitusP00286785
VviTPS54	interacts with	VitusP00286811
VviTPS54	interacts with	VitusP00287085
VviTPS54	interacts with	VitusP00287100
VviTPS54	interacts with	VitusP00289602
VviTPS54	interacts with	VitusP00282910
VviTPS54	interacts with	VitusP00282891
VviTPS54	interacts with	VitusP00282907
VviTPS54	interacts with	VitusP00286754
VviTPS54	interacts with	VitusP00286787
VviTPS54	interacts with	VitusP00286791
VviTPS54	interacts with	VitusP00286802
VviTPS54	interacts with	VitusP00287093
VviTPS54	interacts with	VitusP00282893
VviTPS54	interacts with	VitusP00283228
VviTPS54	interacts with	VitusP00283230
VviTPS54	interacts with	VitusP00286758
VviTPS54	interacts with	VitusP00286760
VviTPS54	interacts with	VitusP00286775
VviTPS54	interacts with	VitusP00287082
VviTPS54	interacts with	VitusP00287094
VviTPS52	interacts with	VitusP00023523
VviTPS52	interacts with	VitusP00023518
VviTPS52	interacts with	VitusP00023527
VviTPS52	interacts with	VitusP00023519
VviTPS52	interacts with	VitusP00023500
VviTPS50	interacts with	VitusP00279728
VviTPS50	interacts with	VitusP00291569
VviTPS50	interacts with	VitusP00291572
VviTPS50	interacts with	VitusP00291575
VviTPS50	interacts with	VitusP00291566
VviTPS50	interacts with	VitusP00052286
VviTPS50	interacts with	VitusP00051035
VviTPS46	interacts with	VitusP00286475
VviTPS46	interacts with	VitusP00286477
VviTPS46	interacts with	VitusP00286479
VviTPS46	interacts with	VitusP00286483
VviTPS46	interacts with	VitusP00287352
VviTPS46	interacts with	VitusP00287354
VviTPS46	interacts with	VitusP00287356
VviTPS46	interacts with	VitusP00287384
VviTPS46	interacts with	VitusP00287382
VviTPS46	interacts with	VitusP00287359
VviTPS43	interacts with	VitusP00051419
VviTPS43	interacts with	VitusP00051439
VviTPS43	interacts with	VitusP00051441
VviTPS43	interacts with	VitusP00051445
VviTPS43	interacts with	VitusP00051448
VviTPS43	interacts with	VitusP00051421
VviTPS43	interacts with	VitusP00051425
VviTPS41	interacts with	VitusP00051419
VviTPS41	interacts with	VitusP00051421
VviTPS41	interacts with	VitusP00051425
VviTPS41	interacts with	VitusP00051448
VviTPS41	interacts with	VitusP00051441
VviTPS41	interacts with	VitusP00051445
VviTPS39	interacts with	VitusP00051229
VviTPS39	interacts with	VitusP00051231
VviTPS39	interacts with	VitusP00051235
VviTPS39	interacts with	VitusP00051238
VviTPS39	interacts with	VitusP00052286
VviTPS39	interacts with	VitusP00052288
VviTPS39	interacts with	VitusP00291566
VviTPS39	interacts with	VitusP00051035
VviTPS39	interacts with	VitusP00052251
VviTPS39	interacts with	VitusP00052283
VviTPS37	interacts with	VitusP00052262
VviTPS37	interacts with	VitusP00052263
VviTPS37	interacts with	VitusP00052264
VviTPS37	interacts with	VitusP00052267
VviTPS37	interacts with	VitusP00052298
VviTPS37	interacts with	VitusP00051033
VviTPS37	interacts with	VitusP00051035
VviTPS37	interacts with	VitusP00051116
VviTPS37	interacts with	VitusP00051030
VviTPS37	interacts with	VitusP00051037
VviTPS37	interacts with	VitusP00051109
VviTPS37	interacts with	VitusP00051114
VviTPS31	interacts with	VitusP00248634
VviTPS31	interacts with	VitusP00248637
VviTPS31	interacts with	VitusP00248640
VviTPS31	interacts with	VitusP00248643
VviTPS31	interacts with	VitusP00034452
VviTPS31	interacts with	VitusP00034444
VviTPS31	interacts with	VitusP00034447
VviTPS26	interacts with	VitusP00132939
VviTPS26	interacts with	VitusP00132940
VviTPS26	interacts with	VitusP00132933
VviTPS26	interacts with	VitusP00132935
VviTPS26	interacts with	VitusP00132930
VviTPS26	interacts with	VitusP00132922
VviTPS25	interacts with	VitusP00132925
VviTPS25	interacts with	VitusP00132930
VviTPS25	interacts with	VitusP00132929
VviTPS25	interacts with	VitusP00132922
VviTPS25	interacts with	VitusP00132940
VviTPS23	interacts with	VitusP00130803
VviTPS23	interacts with	VitusP00130806
VviTPS23	interacts with	VitusP00130809
VviTPS23	interacts with	VitusP00130822
VviTPS23	interacts with	VitusP00130825
VviTPS23	interacts with	VitusP00130829
VviTPS23	interacts with	VitusP00130801
VviTPS22	interacts with	VitusP00130803
VviTPS22	interacts with	VitusP00130806
VviTPS22	interacts with	VitusP00130809
VviTPS22	interacts with	VitusP00130801
VviTPS22	interacts with	VitusP00130829
VviTPS22	interacts with	VitusP00130822
VviTPS22	interacts with	VitusP00130825
VviTPS17	interacts with	VitusP00127693
VviTPS17	interacts with	VitusP00127695
VviTPS17	interacts with	VitusP00127696
VviTPS17	interacts with	VitusP00127702
VviTPS17	interacts with	VitusP00127703
VviTPS17	interacts with	VitusP00127707
VviTPS17	interacts with	VitusP00127709
VviTPS17	interacts with	VitusP00127711
VviTPS17	interacts with	VitusP00127213
VviTPS17	interacts with	VitusP00127293
VviTPS16	interacts with	VitusP00127683
VviTPS16	interacts with	VitusP00127686
VviTPS16	interacts with	VitusP00127689
VviTPS16	interacts with	VitusP00127692
VviTPS16	interacts with	VitusP00127693
VviTPS16	interacts with	VitusP00127709
VviTPS16	interacts with	VitusP00127213
VviTPS16	interacts with	VitusP00127703
VviTPS16	interacts with	VitusP00127707
VviTPS15	interacts with	VitusP00127693
VviTPS15	interacts with	VitusP00127695
VviTPS15	interacts with	VitusP00127703
VviTPS15	interacts with	VitusP00127709
VviTPS15	interacts with	VitusP00127711
VviTPS15	interacts with	VitusP00127696
VviTPS15	interacts with	VitusP00127702
VviTPS15	interacts with	VitusP00127707
VviTPS15	interacts with	VitusP00127213
VviTPS15	interacts with	VitusP00127293
VviTPS14	interacts with	VitusP00127499
VviTPS14	interacts with	VitusP00127593
VviTPS14	interacts with	VitusP00127597
VviTPS14	interacts with	VitusP00127599
VviTPS14	interacts with	VitusP00127602
VviTPS14	interacts with	VitusP00127423
VviTPS14	interacts with	VitusP00127425
VviTPS14	interacts with	VitusP00127427
VviTPS14	interacts with	VitusP00127497
VviTPS13	interacts with	VitusP00127370
VviTPS13	interacts with	VitusP00127372
VviTPS13	interacts with	VitusP00127583
VviTPS13	interacts with	VitusP00127587
VviTPS13	interacts with	VitusP00127590
VviTPS13	interacts with	VitusP00127363
VviTPS13	interacts with	VitusP00127320
VviTPS13	interacts with	VitusP00127464
VviTPS12	interacts with	VitusP00127425
VviTPS12	interacts with	VitusP00127476
VviTPS12	interacts with	VitusP00127478
VviTPS12	interacts with	VitusP00127479
VviTPS12	interacts with	VitusP00127481
VviTPS12	interacts with	VitusP00127493
VviTPS12	interacts with	VitusP00127497
VviTPS12	interacts with	VitusP00127499
VviTPS12	interacts with	VitusP00127427
VviTPS12	interacts with	VitusP00127593
VviTPS10	interacts with	VitusP00127425
VviTPS10	interacts with	VitusP00127427
VviTPS10	interacts with	VitusP00127434
VviTPS10	interacts with	VitusP00127437
VviTPS10	interacts with	VitusP00127438
VviTPS10	interacts with	VitusP00127442
VviTPS10	interacts with	VitusP00127497
VviTPS10	interacts with	VitusP00127224
VviTPS10	interacts with	VitusP00127423
VviTPS10	interacts with	VitusP00127225
VviTPS10	interacts with	VitusP00127229
VviTPS10	interacts with	VitusP00127499
VviTPS09	interacts with	VitusP00127350
VviTPS09	interacts with	VitusP00127425
VviTPS09	interacts with	VitusP00127497
VviTPS09	interacts with	VitusP00127499
VviTPS09	interacts with	VitusP00127695
VviTPS09	interacts with	VitusP00127711
VviTPS07	interacts with	VitusP00127293
VviTPS07	interacts with	VitusP00127295
VviTPS07	interacts with	VitusP00127695
VviTPS07	interacts with	VitusP00127693
VviTPS07	interacts with	VitusP00127711
VviTPS05	interacts with	VitusP00127182
VviTPS05	interacts with	VitusP00127218
VviTPS05	interacts with	VitusP00127238
VviTPS05	interacts with	VitusP00127239
VviTPS05	interacts with	VitusP00127242
VviTPS05	interacts with	VitusP00127175
VviTPS05	interacts with	VitusP00127179
VviTPS05	interacts with	VitusP00127212
VviTPS05	interacts with	VitusP00127213
VviTPS05	interacts with	VitusP00125811
VviTPS05	interacts with	VitusP00127173
VviTPS05	interacts with	VitusP00127210
VviTPS05	interacts with	VitusP00127216
VviTPS05	interacts with	VitusP00127709
VviTPS04	interacts with	VitusP00127224
VviTPS04	interacts with	VitusP00127225
VviTPS04	interacts with	VitusP00127229
VviTPS04	interacts with	VitusP00127231
VviTPS04	interacts with	VitusP00127423
VviTPS04	interacts with	VitusP00127425
VviTPS04	interacts with	VitusP00127427
VviTPS04	interacts with	VitusP00127434
VviTPS04	interacts with	VitusP00127497
VviTPS04	interacts with	VitusP00127442
VviTPS04	interacts with	VitusP00127499
VviTPS03	interacts with	VitusP00127182
VviTPS03	interacts with	VitusP00127203
VviTPS03	interacts with	VitusP00127206
VviTPS03	interacts with	VitusP00127210
VviTPS03	interacts with	VitusP00127212
VviTPS03	interacts with	VitusP00127213
VviTPS03	interacts with	VitusP00127216
VviTPS03	interacts with	VitusP00127218
VviTPS03	interacts with	VitusP00127239
VviTPS03	interacts with	VitusP00127242
VviTPS03	interacts with	VitusP00127175
VviTPS03	interacts with	VitusP00127179
VviTPS03	interacts with	VitusP00127238
VviTPS03	interacts with	VitusP00127173
VviTPS03	interacts with	VitusP00127709
VviTPS01	interacts with	VitusP00127173
VviTPS01	interacts with	VitusP00127175
VviTPS01	interacts with	VitusP00127179
VviTPS01	interacts with	VitusP00127182
VviTPS01	interacts with	VitusP00127203
VviTPS01	interacts with	VitusP00127242
VviTPS01	interacts with	VitusP00127212
VviTPS01	interacts with	VitusP00127213
VviTPS01	interacts with	VitusP00127218
VviTPS01	interacts with	VitusP00127239
VviTPS01	interacts with	VitusP00125811
VviTPS01	interacts with	VitusP00127206
VviTPS01	interacts with	VitusP00127210
VviTPS57	interacts with	VitusP00282882
VviTPS57	interacts with	VitusP00282885
VviTPS57	interacts with	VitusP00286793
VviTPS57	interacts with	VitusP00286796
VviTPS57	interacts with	VitusP00286798
VviTPS57	interacts with	VitusP00286800
VviTPS57	interacts with	VitusP00286812
VviTPS57	interacts with	VitusP00289592
VviTPS57	interacts with	VitusP00290267
VviTPS57	interacts with	VitusP00290272
VviTPS57	interacts with	VitusP00290277
VviTPS57	interacts with	VitusP00292366
VviTPS57	interacts with	VitusP00292368
VviTPS57	interacts with	VitusP00282883
VviTPS57	interacts with	VitusP00282889
VviTPS57	interacts with	VitusP00286814
VviTPS57	interacts with	VitusP00286817
VviTPS57	interacts with	VitusP00286820
VviTPS57	interacts with	VitusP00286823
VviTPS57	interacts with	VitusP00286826
VviTPS57	interacts with	VitusP00286829
VviTPS57	interacts with	VitusP00289593
VviTPS57	interacts with	VitusP00290262
VviTPS57	interacts with	VitusP00290265
VviTPS57	interacts with	VitusP00290269
VviTPS57	interacts with	VitusP00290280
VviTPS57	interacts with	VitusP00292371
VviTPS57	interacts with	VitusP00292373
VviTPS57	interacts with	VitusP00286831
VviTPS49	interacts with	VitusP00279728
VviTPS49	interacts with	VitusP00279730
VviTPS49	interacts with	VitusP00291566
VviTPS49	interacts with	VitusP00052288
VviTPS49	interacts with	VitusP00052258
VviTPS49	interacts with	VitusP00052286
VviTPS49	interacts with	VitusP00051037
VviTPS28	interacts with	VitusP00133041
VviTPS28	interacts with	VitusP00133043
VviTPS28	interacts with	VitusP00133046
VviTPS28	interacts with	VitusP00132987
VviTPS08	interacts with	VitusP00127343
VviTPS08	interacts with	VitusP00127344
VviTPS08	interacts with	VitusP00127346
VviTPS08	interacts with	VitusP00127350
VviTPS08	interacts with	VitusP00127695
VviTPS08	interacts with	VitusP00127693
VviTPS08	interacts with	VitusP00127711
VviTPS08	interacts with	VitusP00127707
VviTPS53	interacts with	VitusP00282882
VviTPS53	interacts with	VitusP00282883
VviTPS53	interacts with	VitusP00282885
VviTPS53	interacts with	VitusP00282889
VviTPS53	interacts with	VitusP00286793
VviTPS53	interacts with	VitusP00286796
VviTPS53	interacts with	VitusP00286812
VviTPS53	interacts with	VitusP00286820
VviTPS53	interacts with	VitusP00286826
VviTPS53	interacts with	VitusP00289592
VviTPS53	interacts with	VitusP00289593
VviTPS53	interacts with	VitusP00290267
VviTPS53	interacts with	VitusP00290269
VviTPS53	interacts with	VitusP00290272
VviTPS53	interacts with	VitusP00290277
VviTPS53	interacts with	VitusP00290280
VviTPS53	interacts with	VitusP00292366
VviTPS53	interacts with	VitusP00292368
VviTPS53	interacts with	VitusP00286798
VviTPS53	interacts with	VitusP00286800
VviTPS53	interacts with	VitusP00286817
VviTPS53	interacts with	VitusP00286823
VviTPS53	interacts with	VitusP00290262
VviTPS53	interacts with	VitusP00290265
VviTPS53	interacts with	VitusP00286831
VviTPS53	interacts with	VitusP00286814
VviTPS53	interacts with	VitusP00286829
VviTPS53	interacts with	VitusP00292373
VviTPS53	interacts with	VitusP00292371
VviTPS45	interacts with	VitusP00051461
VviTPS45	interacts with	VitusP00051480
VviTPS45	interacts with	VitusP00051483
VviTPS45	interacts with	VitusP00051485
VviTPS45	interacts with	VitusP00051487
VviTPS45	interacts with	VitusP00051464
VviTPS45	interacts with	VitusP00051459
VviTPS45	interacts with	VitusP00051470
VviTPS45	interacts with	VitusP00051478
VviTPS45	interacts with	VitusP00052304
VviTPS44	interacts with	VitusP00051459
VviTPS44	interacts with	VitusP00051461
VviTPS44	interacts with	VitusP00051464
VviTPS44	interacts with	VitusP00051468
VviTPS44	interacts with	VitusP00052304
VviTPS42	interacts with	VitusP00051430
VviTPS42	interacts with	VitusP00051431
VviTPS42	interacts with	VitusP00051432
VviTPS42	interacts with	VitusP00051434
VviTPS42	interacts with	VitusP00051461
VviTPS42	interacts with	VitusP00052299
VviTPS42	interacts with	VitusP00052301
VviTPS42	interacts with	VitusP00052302
VviTPS32	interacts with	VitusP00034452
VviTPS32	interacts with	VitusP00034444
VviTPS32	interacts with	VitusP00034447
VviTPS32	interacts with	VitusP00248634
VviTPS32	interacts with	VitusP00248637
VviTPS32	interacts with	VitusP00248640
VviTPS32	interacts with	VitusP00248643
VviTPS30	interacts with	VitusP00127643
VviTPS30	interacts with	VitusP00127645
VviTPS30	interacts with	VitusP00127649
VviTPS30	interacts with	VitusP00127650
VviTPS30	interacts with	VitusP00127713
VviTPS30	interacts with	VitusP00127720
VviTPS30	interacts with	VitusP00127718
VviTPS02	interacts with	VitusP00127195
VviTPS02	interacts with	VitusP00127199
VviTPS02	interacts with	VitusP00127202
VviTPS02	interacts with	VitusP00127175
VviTPS02	interacts with	VitusP00127212
VviTPS02	interacts with	VitusP00127173
VviTPS02	interacts with	VitusP00127210
VviTPS51	interacts with	VitusP00023500
VviTPS51	interacts with	VitusP00023503
VviTPS51	interacts with	VitusP00023506
VviTPS51	interacts with	VitusP00023501
VviTPS51	interacts with	VitusP00023518
VviTPS51	interacts with	VitusP00023523
VviTPS38	interacts with	VitusP00049561
VviTPS38	interacts with	VitusP00049560
VviTPS38	interacts with	VitusP00052258
VviTPS38	interacts with	VitusP00052283
VviTPS38	interacts with	VitusP00052286
VviTPS38	interacts with	VitusP00291566
VviTPS38	interacts with	VitusP00051035
VviTPS38	interacts with	VitusP00052251
VviTPS38	interacts with	VitusP00052288
